# Supplementary material for: Amyloid fibril proteomics of AD brains reveals modifiers of aggregation and toxicity
Source: Mol Neurodegener. 2023 Sep 14;18:61. doi: 10.1186/s13024-023-00654-z (PMC10503190; doi:10.1186/s13024-023-00654-z)
Supplement: Supplementary file 3 — Additional file 3: Table S1. Summary of the human subject brains. Overall, 1 control human brain tissues were used; age, gender, race and other relevant information is provided in sheet 1. For AD human samples, we obtained 13 and 23 human brain tissues with amyloid scores 2 and 3, respectively. All the relevant information are provided for each human sample, including their gender, age, race, postmortem time (PMT), clinical Braak stage, CERAD scores, etc. [file 13024_2023_654_MOESM3_ESM.xlsx]

## Sheet: Control
Case ID	AGE	SEX	Race	PMT (hours)	Region	Clinical status	Amyloid pathology
Control_1	22	M	NA	11	Entorhinal Cortex	Unaffected control	Not determined
Control_2	32	F	NA	12.3	Entorhinal Cortex	Unaffected control	Not determined
Control_3	39	M	NA	8.6	Entorhinal Cortex	Unaffected control	Not determined
Control_4	28	M	NA	27.4	Entorhinal Cortex	Unaffected control	Not determined
Control_5	23	F	NA	18	Entorhinal Cortex	Unaffected control	Not determined
Control_6	33	M	NA	17	Entorhinal Cortex	Unaffected control	Not determined
Control_7	24	M	White	33	Entorhinal Cortex	Unaffected control	Not determined
Control_8	28	M	Black or African American	28	Entorhinal Cortex	Unaffected control	Not determined
Control_9	25	M	Black or African American	19	Entorhinal Cortex	Unaffected control	Not determined
Control_10	33	F	White	23	Entorhinal Cortex	Unaffected control	Not determined
Control_11	38	F	Black or African American	19	Entorhinal Cortex	Unaffected control	Not determined
Control_12	39	F	White	17	Entorhinal Cortex	Unaffected control	Not determined
Control_13	24	M	Black or African American	14	Entorhinal Cortex	Unaffected control	Not determined
Control_14	22	F	White	9	Entorhinal Cortex	Unaffected control	Not determined
Control_15	23	F	White	20	Entorhinal Cortex	Unaffected control	Not determined
Control_16	23	M	Black or African American	18.5	Entorhinal Cortex	Unaffected control	Not determined
Control_17	25	M	White	22.3	Entorhinal Cortex	Unaffected control	Not determined

## Sheet: A2
Case ID	AGE	SEX	Race	PMT (hours)	Braak NFT stage	A	B	C	Amyloid angiopathy	NP Dx1	NP Dx2	NP 2000 Dx3	NP 2000 Dx4
A02_1	91	F	W	8	3	2	2	1	mild	AD neuropathologic change, intermed	Alpha-synuclein pathology, minimal	TDP-43 pathology, minimal	Remote microinfarct, midfrontal
A02_2	100	F	W	13	3	2	2	1	mod	AD neuropathologic change, intermed	ARTAG	none	none
A02_3	90	M	W	6	3	2	2	2	mod	AD neuropathologic change, intermed	ARTAG	none	none
A02_4	88	F	W	5	4	2	2	2	mild	AD neuropathologic change, intermed	Lew body disease, brainstem predominant	Lacunar infarcts pons and basal ganglia	Remote microinfarcts
A02_5	68	M	W	3.5	4	2	2	3	mild	AD neuropathologic change, intermed	DLB, brainstem	Remote micro infarcts	none
A02_6	85	F	W	5	3	2	2	3	mild	AD neuropathologic change, intermed	Hippocampal sclerosis	Remote infarct, left frontal deep white matter and corpus callosum	none
A02_7	94	M	W	4.3	5	2	3	3	none	AD neuropathologic change, intermed	Hippocampal sclerosis	TDP-43 pathology	ARTAG, olfactory LBD, subacute microinfarcts
A02_8	80	M	W	N/A	2	2	1	2	mild	AD neuropathologic change, low	TDP-43 pathology, minimal	Remote microinfarct, subiculum	none
A02_9	95	F	W	22.5	3	2	2	2	mild	AD neuropathologic change, intermed	AGD	ARTAG	remote microinfarcts
A02_10	68	M	B	14	3	2	2	1	none	AD neuropathologic change, intermed	DLB, limbic	CAA, mild
A02_11	96	M	W	3	4	2	2	2	mod	AD neuropathologic change, intermed	LBD, amygdala	Argyrophilic grain disease	ARTAG
A02_12	96	M	W	8	3	2	2	2	mild	AD neuropathologic change, intermed	Argyrophilic grain disease	ARTAG	remote infarcts and microinfarcts; acute septic emboli
A02_13	91	F	NA	21	3	2	2	3	mild	NA	Severe vascular disease	NA	NA

## Sheet: A3 
Case ID	AGE	SEX	Race	PMT (hours)	Braak NFT stage	A	B	C	Amyloid angiopathy	NP Dx1	NP Dx2	NP 2000 Dx3	NP 2000 Dx4
A03_1	93	M	W	25	3	3	2	1	mild	AD neuropathologic change, intermed	ARTAG	Multiple acute microinfarcts and micro abscesses	none
A03_2	92	M	W	4	3	3	2	2	mod	AD neuropathologic change, intermed	ARTAG	none	none
A03_3	93	M	N/A	13	4	3	2	2	mild	AD neuropathologic change, intermed	Alpha synuclein pathology, olfactory	none	none
A03_4	68	F	W	0	4	3	2	3	none	AD neuropathologic change, intermed	ARTAG, minimal	Acute infarct, cerebellum	none
A03_5	91	F	W	13	4	3	2	2	mild	AD neuropathologic change, intermed	Microinfarct, left pyramid	none	none
A03_6	102	F	W	6.5	4	3	2	3	sev	AD neuropathologic change, intermed	ARTAG	Remote microinfarcts	Remote infarct, left temporal
A03_7	93	M	W	5.5	5	3	3	3	mild	AD neuropathologic change, high	ARTAG, extensive	none	none
A03_8	85	F	W	10	5	3	3	3	mild	AD neuropathologic change, high	Alpha synuclein pathology, olfactory	Remote microinfarcts	Pituitary infarction
A03_9	81	F	W	7	5	3	3	3	mild	AD neuropathologic change, high	none	none	none
A03_10	88	M	W	10.5	5	3	3	3	mod	AD neuropathologic change, high	ARTAG, extensive	none	none
A03_11	85	M	W	14	6	3	3	3	mod	AD neuropathologic change, high	Alpha synuclein pathology, olfactory	ARTAG	Remote infarcts and microinfarcts
A03_12	87	M	W	6.5	6	3	3	3	sev	AD neuropathologic change, high	ARTAG	Remote microinfarcts, cerebellum and cortex	none
A03_13	82	F	W	5	6	3	3	3	mod	AD neuropathologic change, high	none	none	none
A03_14	82	F	W	4	6	3	3	3	mild	AD neuropathologic change, high	Arteriosclerotic leukoencephalopathy	none	none
A03_15	63	M	W	18.5	6	3	3	3	mod	AD neuropathologic change, high	ARTAG, minimal	Mild perivascular inflamation, striatum	none
A03_16	81	M	C	17	1	3	1	2	NA	ADNC low	mild vascular disease	remote microinfarct, hippo	LBD
A03_17	100	F	C	14	3	3	2	3	NA	ADNC Intermed	vascular disease	diffuse severe n dropout	NCI
A03_18	84	M	C	24	3	3	2	3	NA	ADNCc Intermed	mild vascular disease	med temp TDP-43	MCI
A03_19	90	M	C	19	3	3	2	2	NA	ADNC Intermed	Amygdala only LBD	Medial temporal TDP path	MCI
A03_20	87	M	C	16	4	3	2	3	NA	ADNC Intermed	severe vascular disease	microinfarcts (3)	NCI
A03_21	101	M	C	6	4	3	2	3	NA	ADNC Intermed	Mild vascular disease	NA	MCI
A03_22	87	F	AA	16	5	3	3	3	NA	ADNC High	vascular disease, moderate	NA	PRAD
A03_23	86	M	C	9	5	3	3	3	NA	ADNC High	Mild vascular disease	NA	PRAD
