# Supplementary material for: Amyloid fibril proteomics of AD brains reveals modifiers of aggregation and toxicity
Source: Mol Neurodegener. 2023 Sep 14;18:61. doi: 10.1186/s13024-023-00654-z (PMC10503190; doi:10.1186/s13024-023-00654-z)
Supplement: Supplementary file 4 — Additional file 4: Table S2. List of proteins identified in label-free MS analysis of amyloid fibrils isolated from mouse cortices. Proteins identified with a higher abundance in purified fibrils (N = 8) obtained from AppNL-F/NL-F, and AppNL-G-F/NL-G-F, and 5xFAD mouse brains, 6 months age, compared to respective cortex homogenate as input (n = 3 - 4). Average NSAF values for purified fibrils and cortex homogenates for individual proteins were used. Each sheet represents individual mouse genotype, and each row has individual p values using Student’s t test and adjusted p values using Benjamini-Hochberg (BH) correction. Number of proteins with significantly higher levels in AppNL-F/NL-F, and AppNL-G-F/NL-G-F, and 5xFAD brains are 59, 32, and 29, respectively. Experiment = specific data set, Uniprot accession = Uniprot identifier for each protein, ratio = log2 average NSAF values (purified fibrils/homogenate), t test p value = t test p value, Rank = rank ordered proteins based on p value (if p values are identical, higher ratio was listed first). Additional remarks indicate if results (increased abundance in purified fibrils) are statistically significant or not. [file 13024_2023_654_MOESM4_ESM.xlsx]

## Sheet: NLF
Experiment	Uniprot accession	Ratio (pur. fibrils/input)	Protein	t test p value	Rank	Adjusted p value	Description	Add. remarks
Fibril core_Mouse_Label free MS	Q61176	> 438.61	Arg1	< 5.45E-04	1	< 8.04E-04	Arginase-1	sig
Fibril core_Mouse_Label free MS	E9Q557	> 438.61	Dsp	< 5.45E-04	2	< 8.04E-04	Desmoplakin	sig
Fibril core_Mouse_Label free MS	P54320	> 438.61	Eln	< 5.45E-04	3	< 8.04E-04	Elastin	sig
Fibril core_Mouse_Label free MS	Q61554	> 438.61	Fbn1	< 5.45E-04	4	< 8.04E-04	Fibrillin-1	sig
Fibril core_Mouse_Label free MS	Q9WVH9	> 438.61	Fbln5	< 5.45E-04	5	< 8.04E-04	Fibulin-5	sig
Fibril core_Mouse_Label free MS	P01868	> 438.61	Ighg1	< 5.45E-04	6	< 8.04E-04	Ig gamma-1 chain C region secreted form	sig
Fibril core_Mouse_Label free MS	P97927	> 438.61	Lama4	< 5.45E-04	7	< 8.04E-04	Laminin subunit alpha-4	sig
Fibril core_Mouse_Label free MS	P10493	> 438.61	Nid1	< 5.45E-04	8	< 8.04E-04	Nidogen-1	sig
Fibril core_Mouse_Label free MS	O88322	> 438.61	Nid2	< 5.45E-04	9	< 8.04E-04	Nidogen-2	sig
Fibril core_Mouse_Label free MS	P97350	> 438.61	Pkp1	< 5.45E-04	10	< 8.04E-04	Plakophilin-1	sig
Fibril core_Mouse_Label free MS	Q9D2Q8	> 438.61	S100a14	< 5.45E-04	11	< 8.04E-04	Protein S100-A14	sig
Fibril core_Mouse_Label free MS	Q08189	> 438.61	Tgm3	< 5.45E-04	12	< 8.04E-04	Protein-glutamine gamma-glutamyltransferase E	sig
Fibril core_Mouse_Label free MS	Q9JLF6	> 438.61	Tgm1	< 5.45E-04	13	< 8.04E-04	Protein-glutamine gamma-glutamyltransferase K	sig
Fibril core_Mouse_Label free MS	G3X9C2	> 438.61	Nccrp1	< 5.45E-04	14	< 8.04E-04	F-box only protein 50	sig
Fibril core_Mouse_Label free MS	P11276	> 438.61	Fn1	< 5.45E-04	15	< 8.04E-04	Fibronectin	sig
Fibril core_Mouse_Label free MS	Q9EST1	> 438.61	Gsdma	< 5.45E-04	16	< 8.04E-04	Gasdermin-A	sig
Fibril core_Mouse_Label free MS	P35492	> 438.61	Hal	< 5.45E-04	17	< 8.04E-04	Histidine ammonia-lyase	sig
Fibril core_Mouse_Label free MS	P10107	> 438.61	Anxa1	< 5.45E-04	18	< 8.04E-04	Annexin A1	sig
Fibril core_Mouse_Label free MS	P37889	> 438.61	Fbln2	< 5.45E-04	19	< 8.04E-04	Fibulin-2	sig
Fibril core_Mouse_Label free MS	Q9R062	> 438.61	Gyg1	< 5.45E-04	20	< 8.04E-04	Glycogenin-1	sig
Fibril core_Mouse_Label free MS	P01631	> 438.61	IgG	< 5.45E-04	21	< 8.04E-04	Ig kappa chain V-II region	sig
Fibril core_Mouse_Label free MS	Q8K4G1	> 438.61	Ltbp4	< 5.45E-04	22	< 8.04E-04	Latent-transforming growth factor beta-binding protein 4	sig
Fibril core_Mouse_Label free MS	P00342	> 438.61	Ldhc	< 5.45E-04	23	< 8.04E-04	L-lactate dehydrogenase C chain	sig
Fibril core_Mouse_Label free MS	P97873	> 438.61	Loxl1	< 5.45E-04	24	< 8.04E-04	Lysyl oxidase homolog 1	sig
Fibril core_Mouse_Label free MS	Q91V88	> 438.61	Npnt	< 5.45E-04	25	< 8.04E-04	Nephronectin	sig
Fibril core_Mouse_Label free MS	P50543	> 438.61	S100a11	< 5.45E-04	26	< 8.04E-04	Protein S100-A11	sig
Fibril core_Mouse_Label free MS	Q8R2Z5	> 438.61	Vwa1	< 5.45E-04	27	< 8.04E-04	von Willebrand factor A domain-containing protein 1	sig
Fibril core_Mouse_Label free MS	O70456	> 438.61	Sfn	< 5.45E-04	28	< 8.04E-04	14-3-3 protein sigma	sig
Fibril core_Mouse_Label free MS	O88990	> 438.61	Actn3	< 5.45E-04	29	< 8.04E-04	Alpha-actinin-3	sig
Fibril core_Mouse_Label free MS	Q62266	> 438.61	Sprr1a	< 5.45E-04	30	< 8.04E-04	Cornifin-A	sig
Fibril core_Mouse_Label free MS	Q99K41	> 438.61	Emilin1	< 5.45E-04	31	< 8.04E-04	EMILIN-1	sig
Fibril core_Mouse_Label free MS	Q6GUQ1	> 438.61	Egfl8	< 5.45E-04	32	< 8.04E-04	Epidermal growth factor-like protein 8	sig
Fibril core_Mouse_Label free MS	Q8K0E8	> 438.61	Fgb	< 5.45E-04	33	< 8.04E-04	Fibrinogen beta chain	sig
Fibril core_Mouse_Label free MS	Q8VCM7	> 438.61	Fgg	< 5.45E-04	34	< 8.04E-04	Fibrinogen gamma chain	sig
Fibril core_Mouse_Label free MS	Q07797	> 438.61	Lgals3bp	< 5.45E-04	35	< 8.04E-04	Galectin-3-binding protein	sig
Fibril core_Mouse_Label free MS	P02798	> 438.61	Mt2	< 5.45E-04	36	< 8.04E-04	Metallothionein-2	sig
Fibril core_Mouse_Label free MS	P09041	> 438.61	Pgk2	< 5.45E-04	37	< 8.04E-04	Phosphoglycerate kinase 2	sig
Fibril core_Mouse_Label free MS	P82198	> 438.61	Tgfbi	< 5.45E-04	38	< 8.04E-04	Transforming growth factor-beta-induced protein ig-h3	sig
Fibril core_Mouse_Label free MS	P58774	> 438.61	Tpm2	< 5.45E-04	39	< 8.04E-04	Tropomyosin beta chain	sig
Fibril core_Mouse_Label free MS	P61027	2.69725	Rab10	0.000545407	40	0.000804476	Ras-related protein Rab-10	sig
Fibril core_Mouse_Label free MS	P0CG50	4.38832	Ubc	0.00174767	41	0.00251494	Polyubiquitin-C	sig
Fibril core_Mouse_Label free MS	P0CG49	3.72926	Ubb	0.00177085	42	0.00248762	Polyubiquitin-B	sig
Fibril core_Mouse_Label free MS	P62984	4.49186	Uba52	0.00240678	43	0.00330233	Ubiquitin-60S ribosomal protein L40	sig
Fibril core_Mouse_Label free MS	P62983	4.49186	Rps27a	0.00240678	44	0.00322727	Ubiquitin-40S ribosomal protein S27a	sig
Fibril core_Mouse_Label free MS	Q7TQD2	2.1577	Tppp	0.00356221	45	0.00467045	Tubulin polymerization-promoting protein	sig
Fibril core_Mouse_Label free MS	P97315	3.4584	Csrp1	0.00365972	46	0.00469399	Cysteine and glycine-rich protein 1	sig
Fibril core_Mouse_Label free MS	P28652	1.70937	Camk2b	0.00626059	47	0.00785904	Calcium/calmodulin-dependent protein kinase type II subunit beta	sig
Fibril core_Mouse_Label free MS	P16858	1.70353	Gapdh	0.00791813	48	0.00973271	Glyceraldehyde-3-phosphate dehydrogenase	sig
Fibril core_Mouse_Label free MS	Q61292	75.3285	Lamb2	0.0130124	49	0.015668	Laminin subunit beta-2	sig
Fibril core_Mouse_Label free MS	Q61001	438.611	Lama5	0.0131962	50	0.0155715	Laminin subunit alpha-5	sig
Fibril core_Mouse_Label free MS	P02468	104.458	Lamc1	0.0154281	51	0.0178482	Laminin subunit gamma-1	sig
Fibril core_Mouse_Label free MS	Q02257	72.5728	Jup	0.0177629	52	0.0201541	Junction plakoglobin	sig
Fibril core_Mouse_Label free MS	P11798	2.26688	Camk2a	0.0225349	53	0.025086	Calcium/calmodulin-dependent protein kinase type II subunit alpha	sig
Fibril core_Mouse_Label free MS	Q05793	113.198	Hspg2	0.0283195	54	0.0309417	Basement membrane-specific heparan sulfate proteoglycan core protein	sig
Fibril core_Mouse_Label free MS	P01942	4.11755	Hba	0.0294797	55	0.0316237	Hemoglobin subunit alpha	sig
Fibril core_Mouse_Label free MS	P07356	67.1532	Anxa2	0.0323988	56	0.0341344	Annexin A2	sig
Fibril core_Mouse_Label free MS	Q8BH59	1.8897	Slc25a12	0.0339218	57	0.0351121	Calcium-binding mitochondrial carrier protein Aralar1	sig
Fibril core_Mouse_Label free MS	Q03265	1.67297	Atp5a1	0.0371075	58	0.0377473	ATP synthase subunit alpha, mitochondrial	sig
Fibril core_Mouse_Label free MS	P24270	6.12114	Cat	0.0422271	59	0.0422271	Catalase	sig
																										0.95518
																										1.01073
																										1.05588
																										1.07039
																										1.11021
																										0.000626366
																										0.00199153
																										0.00200242
																										0.00270074
																										0.00268028
																										0.00393718
																										0.00401477
																										0.00681709
																										0.00855857
																										0.0139622
																										0.0140568
																										0.0163161
																										0.0186511
																										0.0234938
																										0.0293167
																										0.0303043
																										0.0330738
																										0.0343897
																										0.0373617
																										0.0422271

## Sheet: NLGF
Experiment	Uniprot accession	Ratio (pur. fibrils/input)	Protein	t test p value	Rank	Adjusted p value	Description	Add. remarks
Fibril core_Mouse_Label free MS	P97350	> 258.58	Pkp1	< 2.01E-06	1	< 6.23E-06	Plakophilin	sig
Fibril core_Mouse_Label free MS	Q7TSF1	> 258.58	Dsg1b	< 2.01E-06	2	< 6.23E-06	Desmoglein-1-beta	sig
Fibril core_Mouse_Label free MS	Q61495	> 258.58	Dsg1a	< 2.01E-06	3	< 6.23E-06	Desmoglein-1-alpha	sig
Fibril core_Mouse_Label free MS	G3X9C2	> 258.58	Nccrp1	< 2.01E-06	4	< 6.23E-06	F-box only protein 50	sig
Fibril core_Mouse_Label free MS	P10107	> 258.58	Anxa1	< 2.01E-06	5	< 6.23E-06	Annexin A1	sig
Fibril core_Mouse_Label free MS	P35492	> 258.58	Hal	< 2.01E-06	6	< 6.23E-06	Histidine ammonia-lyase	sig
Fibril core_Mouse_Label free MS	P50543	> 258.58	S100a11	< 2.01E-06	7	< 6.23E-06	Protein S100-A11	sig
Fibril core_Mouse_Label free MS	Q9D2Q8	> 258.58	S100a14	< 2.01E-06	8	< 6.23E-06	Protein S100-A14	sig
Fibril core_Mouse_Label free MS	Q08189	> 258.58	Tgm3	< 2.01E-06	9	< 6.23E-06	Protein-glutamine gamma-glutamyltransferase E	sig
Fibril core_Mouse_Label free MS	Q9JLF6	> 258.58	Tgm1	< 2.01E-06	10	< 6.23E-06	Protein-glutamine gamma-glutamyltransferase K	sig
Fibril core_Mouse_Label free MS	P62737	> 258.58	Acta2	< 2.01E-06	11	< 6.23E-06	Actin, aortic smooth muscle	sig
Fibril core_Mouse_Label free MS	P63268	> 258.58	Actg2	< 2.01E-06	12	< 6.23E-06	Actin, gamma-enteric smooth muscle	sig
Fibril core_Mouse_Label free MS	Q62095	> 258.58	Ddx3y	< 2.01E-06	13	< 6.23E-06	ATP-dependent RNA helicase DDX3Y	sig
Fibril core_Mouse_Label free MS	Q9JHR7	> 258.58	Ide	< 2.01E-06	14	< 6.23E-06	Insulin-degrading enzyme	sig
Fibril core_Mouse_Label free MS	Q9D7I9	> 258.58	Tgm5	< 2.01E-06	15	< 6.23E-06	Protein-glutamine gamma-glutamyltransferase 5	sig
Fibril core_Mouse_Label free MS	P16381	> 258.58	D1Pas1	< 2.01E-06	16	< 6.23E-06	Putative ATP-dependent RNA helicase Pl10	sig
Fibril core_Mouse_Label free MS	Q9R118	> 258.58	Htra1	< 2.01E-06	17	< 6.23E-06	Serine protease HTRA1	sig
Fibril core_Mouse_Label free MS	P70124	> 258.58	Serpinb5	< 2.01E-06	18	< 6.23E-06	Serpin B5	sig
Fibril core_Mouse_Label free MS	Q61176	> 258.58	Arg1	< 2.01E-06	19	< 6.23E-06	Arginase	sig
Fibril core_Mouse_Label free MS	Q9D6P8	> 258.58	Calml3	< 2.01E-06	20	< 6.23E-06	Calmodulin-like protein 3	sig
Fibril core_Mouse_Label free MS	Q6P8K8	> 258.58	Cpa4	< 2.01E-06	21	< 6.23E-06	Carboxypeptidase A4	sig
Fibril core_Mouse_Label free MS	Q9JLY7	> 258.58	Dusp14	< 2.01E-06	22	< 6.23E-06	Dual specificity protein phosphatase 14	sig
Fibril core_Mouse_Label free MS	P02089	> 258.58	Hbb-b2	< 2.01E-06	23	< 6.23E-06	Hemoglobin subunit beta-2	sig
Fibril core_Mouse_Label free MS	Q3TL44	> 258.58	Nlrx1	< 2.01E-06	24	< 6.23E-06	NLR family member X1	sig
Fibril core_Mouse_Label free MS	Q8K4L4	> 258.58	Pof1b	< 2.01E-06	25	< 6.23E-06	Protein POF1	sig
Fibril core_Mouse_Label free MS	Q6ZWR4	> 258.58	Ppp2r2b	< 2.01E-06	26	< 6.23E-06	Serine/threonine-protein phosphatase 2A 55 kDa regulatory subunit B beta isoform	sig
Fibril core_Mouse_Label free MS	Q925E7	> 258.58	Ppp2r2d	< 2.01E-06	27	< 6.23E-06	Serine/threonine-protein phosphatase 2A 55 kDa regulatory subunit B beta isoform	sig
Fibril core_Mouse_Label free MS	Q02257	37.8036	Jup	2.00506e-06	28	6.23e-06	Junction plakoglobin	sig
Fibril core_Mouse_Label free MS	E9Q557	258.58	Dsp	2.41276e-05	29	2.66235e-05	Desmoplakin	sig
Fibril core_Mouse_Label free MS	P07356	18.3329	Anxa2	0.00239295	30	0.00255248	Annexin A2	sig
Fibril core_Mouse_Label free MS	Q8R0W0	15.5688	Eppk1	0.0298363	31	0.0307988	Epiplakin	sig
Fibril core_Mouse_Label free MS	P10126	2.23426	Eef1a1	0.0458231	32	0.0458231	Elongation factor 1	sig

## Sheet: 5xFAD
Experiment	Uniprot accession	Ratio (pur. fibrils/input)	Protein	t test p value	Rank	Adjusted p value	Description	Add. remarks
Fibril core_Mouse_Label free MS	Q7TSF1	> 8.582	Dsg1b	< 6.91E-05	1	<6.21E-04	Desmoglein-1-beta	sig
Fibril core_Mouse_Label free MS	A0A0A0MQ97	> 8.582	Nccrp1	< 6.91E-05	2	<6.21E-04	F-box only protein 50	sig
Fibril core_Mouse_Label free MS	P35492	> 8.582	Hal	< 6.91E-05	3	<6.21E-04	Histidine ammonia-lyase	sig
Fibril core_Mouse_Label free MS	P97350	> 8.582	Pkp1	< 6.91E-05	4	<6.21E-04	Plakophilin-1	sig
Fibril core_Mouse_Label free MS	A0A0R4J293	> 8.582	Tgm1	< 6.91E-05	5	<6.21E-04	Protein-glutamine gamma-glutamyltransferase K	sig
Fibril core_Mouse_Label free MS	P16381	> 8.582	D1Pas1	< 6.91E-05	6	<6.21E-04	Putative ATP-dependent RNA helicase Pl10	sig
Fibril core_Mouse_Label free MS	P10639	> 8.582	Txn	< 6.91E-05	7	<6.21E-04	Thioredoxin	sig
Fibril core_Mouse_Label free MS	A0A338P776	> 8.582	Atp5o	< 6.91E-05	8	<6.21E-04	ATP synthase, H+-transporting, mitochondrial F1 complex, O subunit	sig
Fibril core_Mouse_Label free MS	Q62095	> 8.582	Ddx3y	< 6.91E-05	9	<6.21E-04	ATP-dependent RNA helicase DDX3Y	sig
Fibril core_Mouse_Label free MS	Q80X90	> 8.582	Flnb	< 6.91E-05	10	<6.21E-04	Filamin-B	sig
Fibril core_Mouse_Label free MS	Q9DC07	> 8.582	Nebl	< 6.91E-05	11	<6.21E-04	LIM zinc-binding domain-containing Nebulette	sig
Fibril core_Mouse_Label free MS	Q6ZWQ9	> 8.582	Myl12a	< 6.91E-05	12	<6.21E-04	MCG5400	sig
Fibril core_Mouse_Label free MS	P70124	> 8.582	Serpinb5	< 6.91E-05	13	<6.21E-04	Serpin B5	sig
Fibril core_Mouse_Label free MS	Q80X68	> 8.582	Csl	< 6.91E-05	14	<6.21E-04	Citrate synthase	sig
Fibril core_Mouse_Label free MS	A0A2I3BRT4	> 8.582	Eppk1	< 6.91E-05	15	<6.21E-04	Epiplakin	sig
Fibril core_Mouse_Label free MS	O55135	> 8.582	Eif6	< 6.91E-05	16	<6.21E-04	Eukaryotic translation initiation factor 6	sig
Fibril core_Mouse_Label free MS	D3YZ06	> 8.582	Hspb1	< 6.91E-05	17	<6.21E-04	Heat shock protein beta-1	sig
Fibril core_Mouse_Label free MS	P33175	> 8.582	Kif5a	< 6.91E-05	18	<6.21E-04	Kinesin heavy chain isoform 5A	sig
Fibril core_Mouse_Label free MS	P08905	> 8.582	Lyz2	< 6.91E-05	19	<6.21E-04	Lysozyme C-2	sig
Fibril core_Mouse_Label free MS	P06795	> 8.582	Abcb1b	< 6.91E-05	20	<6.21E-04	Multidrug resistance protein 1B	sig
Fibril core_Mouse_Label free MS	Q8K4L4	> 8.582	Pof1b	< 6.91E-05	21	<6.21E-04	Protein POF1B	sig
Fibril core_Mouse_Label free MS	Q60996	> 8.582	Ppp2r5c	< 6.91E-05	22	<6.21E-04	Serine/threonine-protein phosphatase 2A 56 kDa regulatory subunit gamma isoform	sig
Fibril core_Mouse_Label free MS	Q8CB27	> 8.582	Yod1	< 6.91E-05	23	<6.21E-04	Ubiquitin thioesterase OTU1	sig
Fibril core_Mouse_Label free MS	E9Q4P0	7.91123	Kxd1	0.000513762	24	0.000620795	KxDL motif-containing protein 1	sig
Fibril core_Mouse_Label free MS	E9Q5F6	8.58172	Ubc	0.000784804	25	0.000910373	Polyubiquitin-C	sig
Fibril core_Mouse_Label free MS	P0CG49	7.91829	Ubb	0.000894985	26	0.000998252	Polyubiquitin-B	sig
Fibril core_Mouse_Label free MS	P62983	2.92917	Rps27a	0.00358594	27	0.00385156	Ubiquitin-40S ribosomal protein S27a	sig
Fibril core_Mouse_Label free MS	P60710	1.81857	Actb	0.00863719	28	0.00894567	Actin, cytoplasmic 1	sig
Fibril core_Mouse_Label free MS	P10126	2.46981	Eef1a1	0.0280534	29	0.0280534	Elongation factor 1-alpha 1	sig
