# Supplementary material for: Amyloid fibril proteomics of AD brains reveals modifiers of aggregation and toxicity
Source: Mol Neurodegener. 2023 Sep 14;18:61. doi: 10.1186/s13024-023-00654-z (PMC10503190; doi:10.1186/s13024-023-00654-z)
Supplement: Supplementary file 5 — Additional file 5: Table S3. List of proteins identified in label free MS analysis of amyloid fibrils isolated from human AD cortices. Proteins with significantly higher abundance in purified fibrils obtained from human brain cortices, with amyloid (A) score 2 and 3 (N= 13 and 23 patients respectively), compared to respective cortex homogenate as input (N = 4). NSAF values for purified fibrils and cortex homogenates for individual proteins were used. Separate sheets are provided for A2 and A3 brain amyloid fibrils data sets, and each row has individual p values using Student’s t test, followed by adjusted p values with BH correction. Number of significantly high abundance proteins in A2 and A3 fibril cores are 252 and 330, respectively. Experiment = specific data set, Uniprot accession = Uniprot identifier for each protein, ratio= log2 average NSAF values (purified fibrils/homogenate), t test p value = t test p value, Rank = rank ordered proteins based on p value (if p values are identical, higher ratio was listed first), description = protein description. Additional remarks indicate if results (increased abundance in purified fibrils) are statistically significant or not. [file 13024_2023_654_MOESM5_ESM.xlsx]

## Sheet: A2
Experiment	Uniprot accession	Ratio (Pur. fibrils/input)	Protein	t test p value	Rank	Adjusted p value	Description	Add. remarks
Fibril core_Human_Label free MS	A8K2U0	>368.267	A2ML1	< 3.50E-05	1	< 4.36E-05	Alpha-2-macroglobulin-like protein 1	sig
Fibril core_Human_Label free MS	P68133	>368.267	ACTA1	< 3.50E-05	2	< 4.36E-05	Actin, alpha skeletal muscle	sig
Fibril core_Human_Label free MS	P62736	>368.267	ACTA2	< 3.50E-05	3	< 4.36E-05	Actin, aortic smooth muscle	sig
Fibril core_Human_Label free MS	P63267	>368.267	ACTG2	< 3.50E-05	4	< 4.36E-05	Actin, gamma-enteric smooth muscle	sig
Fibril core_Human_Label free MS	H7C0W8	>368.267	AEBP1	< 3.50E-05	5	< 4.36E-05	Adipocyte enhancer-binding protein 1	sig
Fibril core_Human_Label free MS	O43865-2	>368.267	AHCYL1	< 3.50E-05	6	< 4.36E-05	Isoform 2 of Putative adenosylhomocysteinase 2	sig
Fibril core_Human_Label free MS	P02765	>368.267	AHSG	< 3.50E-05	7	< 4.36E-05	Alpha-2-HS-glycoprotein	sig
Fibril core_Human_Label free MS	Q5TF55	>368.267	ALDH4A1	< 3.50E-05	8	< 4.36E-05	Delta-1-pyrroline-5-carboxylate dehydrogenase, mitochondrial	sig
Fibril core_Human_Label free MS	O75342	>368.267	ALOX12B	< 3.50E-05	9	< 4.36E-05	Arachidonate 12-lipoxygenase, 12R-type	sig
Fibril core_Human_Label free MS	J3KPH2	>368.267	ALOXE3	< 3.50E-05	10	< 4.36E-05	Arachidonate lipoxygenase 3, isoform CRA_a	sig
Fibril core_Human_Label free MS	F5H0C7	>368.267	ARF3	< 3.50E-05	11	< 4.36E-05	ADP-ribosylation factor 3	sig
Fibril core_Human_Label free MS	C9JPM4	>368.267	ARF4	< 3.50E-05	12	< 4.36E-05	ADP-ribosylation factor 4	sig
Fibril core_Human_Label free MS	C9J1Z8	>368.267	ARF5	< 3.50E-05	13	< 4.36E-05	ADP-ribosylation factor 5	sig
Fibril core_Human_Label free MS	P05089	>368.267	ARG1	< 3.50E-05	14	< 4.36E-05	Arginase-1	sig
Fibril core_Human_Label free MS	Q53RT3	>368.267	ASPRV1	< 3.50E-05	15	< 4.36E-05	Retroviral-like aspartic protease 1	sig
Fibril core_Human_Label free MS	P05026-2	>368.267	ATP1B1	< 3.50E-05	16	< 4.36E-05	Isoform 2 of Sodium/potassium-transporting	sig
Fibril core_Human_Label free MS	P20020-2	>368.267	ATP2B1	< 3.50E-05	17	< 4.36E-05	Isoform A of Plasma membrane	sig
Fibril core_Human_Label free MS	B4DL14	>368.267	ATP5C1	< 3.50E-05	18	< 4.36E-05	ATP synthase subunit gamma	sig
Fibril core_Human_Label free MS	P36543-2	>368.267	ATP6V1E1	< 3.50E-05	19	< 4.36E-05	Isoform 2 of V-type proton ATPase subunit E 1	sig
Fibril core_Human_Label free MS	H0YH87	>368.267	ATXN2	< 3.50E-05	20	< 4.36E-05	Ataxin-2	sig
Fibril core_Human_Label free MS	P25311	>368.267	AZGP1	< 3.50E-05	21	< 4.36E-05	Zinc-alpha-2-glycoprotein	sig
Fibril core_Human_Label free MS	G3XAF7	>368.267	BCAS1	< 3.50E-05	22	< 4.36E-05	Breast carcinoma amplified sequence 1, isoform CRA_c	sig
Fibril core_Human_Label free MS	P21810	>368.267	BGN	< 3.50E-05	23	< 4.36E-05	Biglycan	sig
Fibril core_Human_Label free MS	Q13867	>368.267	BLMH	< 3.50E-05	24	< 4.36E-05	Bleomycin hydrolase	sig
Fibril core_Human_Label free MS	Q9BXJ4	>368.267	C1QTNF3	< 3.50E-05	25	< 4.36E-05	Complement C1q tumor necrosis factor-related protein 3	sig
Fibril core_Human_Label free MS	O00555-4	>368.267	CACNA1A	< 3.50E-05	26	< 4.36E-05	Isoform 4 of Voltage-dependent P/Q-type calcium	sig
Fibril core_Human_Label free MS	G3V361	>368.267	CALM1	< 3.50E-05	27	< 4.36E-05	Calmodulin	sig
Fibril core_Human_Label free MS	Q96HY3	>368.267	CALM2	< 3.50E-05	28	< 4.36E-05	CALM1 protein	sig
Fibril core_Human_Label free MS	P27482	>368.267	CALML3	< 3.50E-05	29	< 4.36E-05	Calmodulin-like protein 3	sig
Fibril core_Human_Label free MS	Q9NZT1	>368.267	CALML5	< 3.50E-05	30	< 4.36E-05	Calmodulin-like protein 5	sig
Fibril core_Human_Label free MS	Q13554	>368.267	CAMK2B	< 3.50E-05	31	< 4.36E-05	Calcium/calmodulin-dependent protein kinase type II subunit beta	sig
Fibril core_Human_Label free MS	P31944	>368.267	CASP14	< 3.50E-05	32	< 4.36E-05	Caspase-14	sig
Fibril core_Human_Label free MS	P50991-2	>368.267	CCT4	< 3.50E-05	33	< 4.36E-05	Isoform 2 of T-complex	sig
Fibril core_Human_Label free MS	Q15517	>368.267	CDSN	< 3.50E-05	34	< 4.36E-05	Corneodesmosin	sig
Fibril core_Human_Label free MS	G3V1A4	>368.267	CFL1	< 3.50E-05	35	< 4.36E-05	Cofilin 1 (Non-muscle), isoform CRA_a	sig
Fibril core_Human_Label free MS	F8WCN3	>368.267	CKMT1B	< 3.50E-05	36	< 4.36E-05	Creatine kinase U-type, mitochondrial	sig
Fibril core_Human_Label free MS	D6RAT4	>368.267	CNBP	< 3.50E-05	37	< 4.36E-05	Cellular nucleic acid-binding protein	sig
Fibril core_Human_Label free MS	Q9UI42	>368.267	CPA4	< 3.50E-05	38	< 4.36E-05	Carboxypeptidase A4	sig
Fibril core_Human_Label free MS	Q8N436	>368.267	CPXM2	< 3.50E-05	39	< 4.36E-05	Inactive carboxypeptidase-like protein X2	sig
Fibril core_Human_Label free MS	Q66K79	>368.267	CPZ	< 3.50E-05	40	< 4.36E-05	Carboxypeptidase Z	sig
Fibril core_Human_Label free MS	O75629	>368.267	CREG1	< 3.50E-05	41	< 4.36E-05	Protein CREG1	sig
Fibril core_Human_Label free MS	M0QZL6	>368.267	CRLF1	< 3.50E-05	42	< 4.36E-05	Cytokine receptor-like factor 1	sig
Fibril core_Human_Label free MS	Q16527	>368.267	CSRP2	< 3.50E-05	43	< 4.36E-05	Cysteine and glycine-rich protein 2	sig
Fibril core_Human_Label free MS	P01040	>368.267	CSTA	< 3.50E-05	44	< 4.36E-05	Cystatin-A	sig
Fibril core_Human_Label free MS	P81605	>368.267	DCD	< 3.50E-05	45	< 4.36E-05	Dermcidin	sig
Fibril core_Human_Label free MS	G5E9L9	>368.267	DCLK2	< 3.50E-05	46	< 4.36E-05	Doublecortin and CaM kinase-like 2, isoform CRA_c	sig
Fibril core_Human_Label free MS	O15523	>368.267	DDX3Y	< 3.50E-05	47	< 4.36E-05	ATP-dependent RNA helicase DDX3Y	sig
Fibril core_Human_Label free MS	Q5JXL7	>368.267	DKFZp586I031	< 3.50E-05	48	< 4.36E-05	Putative uncharacterized protein DKFZp586I031	sig
Fibril core_Human_Label free MS	Q6E0U4	>368.267	DMKN	< 3.50E-05	49	< 4.36E-05	Dermokine	sig
Fibril core_Human_Label free MS	Q6P2G1	>368.267	DNM3	< 3.50E-05	50	< 4.36E-05	DNM3 protein	sig
Fibril core_Human_Label free MS	Q08554	>368.267	DSC1	< 3.50E-05	51	< 4.36E-05	Desmocollin-1	sig
Fibril core_Human_Label free MS	Q14574	>368.267	DSC3	< 3.50E-05	52	< 4.36E-05	Desmocollin-3	sig
Fibril core_Human_Label free MS	Q02413	>368.267	DSG1	< 3.50E-05	53	< 4.36E-05	Desmoglein-1	sig
Fibril core_Human_Label free MS	P15924	>368.267	DSP	< 3.50E-05	54	< 4.36E-05	Desmoplakin	sig
Fibril core_Human_Label free MS	Q16610	>368.267	ECM1	< 3.50E-05	55	< 4.36E-05	Extracellular matrix protein 1	sig
Fibril core_Human_Label free MS	Q12805	>368.267	EFEMP1	< 3.50E-05	56	< 4.36E-05	EGF-containing fibulin-like extracellular matrix protein 1	sig
Fibril core_Human_Label free MS	Q9UHF1	>368.267	EGFL7	< 3.50E-05	57	< 4.36E-05	Epidermal growth factor-like protein 7	sig
Fibril core_Human_Label free MS	Q99944	>368.267	EGFL8	< 3.50E-05	58	< 4.36E-05	Epidermal growth factor-like protein 8	sig
Fibril core_Human_Label free MS	E7EN65	>368.267	ELN	< 3.50E-05	59	< 4.36E-05	Elastin	sig
Fibril core_Human_Label free MS	Q9Y6C2	>368.267	EMILIN1	< 3.50E-05	60	< 4.36E-05	EMILIN-1	sig
Fibril core_Human_Label free MS	Q9NT22	>368.267	EMILIN3	< 3.50E-05	61	< 4.36E-05	EMILIN-3	sig
Fibril core_Human_Label free MS	Q9UM22	>368.267	EPDR1	< 3.50E-05	62	< 4.36E-05	Mammalian ependymin-related protein 1	sig
Fibril core_Human_Label free MS	P00734	>368.267	F2	< 3.50E-05	63	< 4.36E-05	Prothrombin	sig
Fibril core_Human_Label free MS	P15090	>368.267	FABP4	< 3.50E-05	64	< 4.36E-05	Fatty acid-binding protein, adipocyte	sig
Fibril core_Human_Label free MS	G3XA98	>368.267	FBLN5	< 3.50E-05	65	< 4.36E-05	Fibulin 5, isoform CRA_a	sig
Fibril core_Human_Label free MS	P35555	>368.267	FBN1	< 3.50E-05	66	< 4.36E-05	Fibrillin-1	sig
Fibril core_Human_Label free MS	P20930	>368.267	FLG	< 3.50E-05	67	< 4.36E-05	Filaggrin	sig
Fibril core_Human_Label free MS	Q5D862	>368.267	FLG2	< 3.50E-05	68	< 4.36E-05	Filaggrin-2	sig
Fibril core_Human_Label free MS	P02751	>368.267	FN1	< 3.50E-05	69	< 4.36E-05	Fibronectin	sig
Fibril core_Human_Label free MS	O75323-2	>368.267	GBAS	< 3.50E-05	70	< 4.36E-05	Isoform 2 of Protein NipSnap homolog 2	sig
Fibril core_Human_Label free MS	P49448	>368.267	GLUD2	< 3.50E-05	71	< 4.36E-05	Glutamate dehydrogenase 2, mitochondrial	sig
Fibril core_Human_Label free MS	B4E2X5	>368.267	GNAI2	< 3.50E-05	72	< 4.36E-05	Guanine nucleotide binding protein (G protein), alpha inhibiting activity polypeptide 2, isoform CRA_c	sig
Fibril core_Human_Label free MS	E7ERW2	>368.267	GOT2	< 3.50E-05	73	< 4.36E-05	Aspartate aminotransferase	sig
Fibril core_Human_Label free MS	F5GY20	>368.267	GPNMB	< 3.50E-05	74	< 4.36E-05	Transmembrane glycoprotein NMB	sig
Fibril core_Human_Label free MS	Q96QA5	>368.267	GSDMA	< 3.50E-05	75	< 4.36E-05	Gasdermin-A	sig
Fibril core_Human_Label free MS	Q5T8Q9	>368.267	GSTM5	< 3.50E-05	76	< 4.36E-05	Glutathione S-transferase M5, isoform CRA_a	sig
Fibril core_Human_Label free MS	P42357	>368.267	HAL	< 3.50E-05	77	< 4.36E-05	Histidine ammonia-lyase	sig
Fibril core_Human_Label free MS	H7C1J8	>368.267	HNRNPA3	< 3.50E-05	78	< 4.36E-05	Heterogeneous nuclear ribonucleoprotein A3	sig
Fibril core_Human_Label free MS	Q86YZ3	>368.267	HRNR	< 3.50E-05	79	< 4.36E-05	Hornerin	sig
Fibril core_Human_Label free MS	B4DFL2	>368.267	IDH2	< 3.50E-05	80	< 4.36E-05	Isocitrate dehydrogenase [NADP	sig
Fibril core_Human_Label free MS	H0YMU3	>368.267	IDH3A	< 3.50E-05	81	< 4.36E-05	Isocitrate dehydrogenase [NAD] subunit alpha, mitochondrial	sig
Fibril core_Human_Label free MS	P24593	>368.267	IGFBP5	< 3.50E-05	82	< 4.36E-05	Insulin-like growth factor-binding protein 5	sig
Fibril core_Human_Label free MS	O14732	>368.267	IMPA2	< 3.50E-05	83	< 4.36E-05	Inositol monophosphatase 2	sig
Fibril core_Human_Label free MS	B4DJI5	>368.267	ISCA1	< 3.50E-05	84	< 4.36E-05	HESB like domain containing 2, isoform CRA_b	sig
Fibril core_Human_Label free MS	G5E9D8	>368.267	ITIH5	< 3.50E-05	85	< 4.36E-05	Inter-alpha (Globulin) inhibitor H5, isoform CRA_e	sig
Fibril core_Human_Label free MS	Q9UPP5-2	>368.267	KIAA1107	< 3.50E-05	86	< 4.36E-05	Isoform 2 of Uncharacterized protein KIAA1107	sig
Fibril core_Human_Label free MS	Q9NS87-2	>368.267	KIF15	< 3.50E-05	87	< 4.36E-05	Isoform 2 of Kinesin-like protein KIF15	sig
Fibril core_Human_Label free MS	Q5T749	>368.267	KPRP	< 3.50E-05	88	< 4.36E-05	Keratinocyte proline-rich protein	sig
Fibril core_Human_Label free MS	Q6KB66-2	>368.267	KRT80	< 3.50E-05	89	< 4.36E-05	Isoform 2 of Keratin, type II cytoskeletal 80	sig
Fibril core_Human_Label free MS	P25391	>368.267	LAMA1	< 3.50E-05	90	< 4.36E-05	Laminin subunit alpha-1	sig
Fibril core_Human_Label free MS	Q16787-3	>368.267	LAMA3	< 3.50E-05	91	< 4.36E-05	Isoform 3 of Laminin subunit alpha-3	sig
Fibril core_Human_Label free MS	Q16363-2	>368.267	LAMA4	< 3.50E-05	92	< 4.36E-05	Isoform 2 of Laminin subunit alpha-4	sig
Fibril core_Human_Label free MS	Q9Y6N6	>368.267	LAMC3	< 3.50E-05	93	< 4.36E-05	Laminin subunit gamma-3	sig
Fibril core_Human_Label free MS	Q08380	>368.267	LGALS3BP	< 3.50E-05	94	< 4.36E-05	Galectin-3-binding protein	sig
Fibril core_Human_Label free MS	P47929	>368.267	LGALS7	< 3.50E-05	95	< 4.36E-05	Galectin-7	sig
Fibril core_Human_Label free MS	P23490	>368.267	LOR	< 3.50E-05	96	< 4.36E-05	Loricrin	sig
Fibril core_Human_Label free MS	P02788-2	>368.267	LTF	< 3.50E-05	97	< 4.36E-05	Isoform DeltaLf of Lactotransferrin	sig
Fibril core_Human_Label free MS	P61626	>368.267	LYZ	< 3.50E-05	98	< 4.36E-05	Lysozyme C	sig
Fibril core_Human_Label free MS	Q96JE9-2	>368.267	MAP6	< 3.50E-05	99	< 4.36E-05	Isoform 2 of Microtubule-associated protein 6	sig
Fibril core_Human_Label free MS	P43243-2	>368.267	MATR3	< 3.50E-05	100	< 4.36E-05	Isoform 2 of Matrin-3	sig
Fibril core_Human_Label free MS	O75095-2	>368.267	MEGF6	< 3.50E-05	101	< 4.36E-05	Isoform 2 of Multiple epidermal growth factor-like domains protein 6	sig
Fibril core_Human_Label free MS	J3KMW6	>368.267	METRN	< 3.50E-05	102	< 4.36E-05	Meteorin	sig
Fibril core_Human_Label free MS	P55001-2	>368.267	MFAP2	< 3.50E-05	103	< 4.36E-05	Isoform A of Microfibrillar-associated protein 2	sig
Fibril core_Human_Label free MS	P55083-2	>368.267	MFAP4	< 3.50E-05	104	< 4.36E-05	Isoform 2 of Microfibril-associated glycoprotein 4	sig
Fibril core_Human_Label free MS	P08493-2	>368.267	MGP	< 3.50E-05	105	< 4.36E-05	Isoform 2 of Matrix Gla protein	sig
Fibril core_Human_Label free MS	Q9H239	>368.267	MMP28	< 3.50E-05	106	< 4.36E-05	Matrix metalloproteinase-28	sig
Fibril core_Human_Label free MS	Q9H8L6	>368.267	MMRN2	< 3.50E-05	107	< 4.36E-05	Multimerin-2	sig
Fibril core_Human_Label free MS	Q16653-4	>368.267	MOG	< 3.50E-05	108	< 4.36E-05	Isoform 4 of Myelin-oligodendrocyte glycoprotein	sig
Fibril core_Human_Label free MS	H3BML9	>368.267	MYLPF	< 3.50E-05	109	< 4.36E-05	Myosin regulatory light chain 2, skeletal muscle isoform	sig
Fibril core_Human_Label free MS	P13591-1	>368.267	NCAM1	< 3.50E-05	110	< 4.36E-05	Isoform 2 of Neural cell adhesion molecule 1	sig
Fibril core_Human_Label free MS	Q6ZVX7	>368.267	NCCRP1	< 3.50E-05	111	< 4.36E-05	F-box only protein 50	sig
Fibril core_Human_Label free MS	H7BY16	>368.267	NCL	< 3.50E-05	112	< 4.36E-05	Nucleolin	sig
Fibril core_Human_Label free MS	Q00604	>368.267	NDP	< 3.50E-05	113	< 4.36E-05	Norrin	sig
Fibril core_Human_Label free MS	Q9UN36-2	>368.267	NDRG2	< 3.50E-05	114	< 4.36E-05	Isoform 2 of Protein NDRG2	sig
Fibril core_Human_Label free MS	P14543	>368.267	NID1	< 3.50E-05	115	< 4.36E-05	Nidogen-1	sig
Fibril core_Human_Label free MS	H0YM60	>368.267	NOP10	< 3.50E-05	116	< 4.36E-05	H/ACA ribonucleoprotein complex subunit 3	sig
Fibril core_Human_Label free MS	Q6UXI9-2	>368.267	NPNT	< 3.50E-05	117	< 4.36E-05	Isoform 2 of Nephronectin	sig
Fibril core_Human_Label free MS	Q9NTK5-3	>368.267	OLA1	< 3.50E-05	118	< 4.36E-05	Isoform 3 of Obg-like ATPase 1	sig
Fibril core_Human_Label free MS	Q6UWY5	>368.267	OLFML1	< 3.50E-05	119	< 4.36E-05	Olfactomedin-like protein 1	sig
Fibril core_Human_Label free MS	Q8N573-2	>368.267	OXR1	< 3.50E-05	120	< 4.36E-05	Isoform 2 of Oxidation resistance protein 1	sig
Fibril core_Human_Label free MS	O95428-5	>368.267	PAPLN	< 3.50E-05	121	< 4.36E-05	Isoform 5 of Papilin	sig
Fibril core_Human_Label free MS	P57721-2	>368.267	PCBP3	< 3.50E-05	122	< 4.36E-05	Isoform 2 of Poly(rC)-binding protein 3	sig
Fibril core_Human_Label free MS	P12273	>368.267	PIP	< 3.50E-05	123	< 4.36E-05	Prolactin-inducible protein	sig
Fibril core_Human_Label free MS	Q13835-2	>368.267	PKP1	< 3.50E-05	124	< 4.36E-05	Isoform 1 of Plakophilin-1	sig
Fibril core_Human_Label free MS	M0QZI4	>368.267	PLD3	< 3.50E-05	125	< 4.36E-05	Phospholipase D3	sig
Fibril core_Human_Label free MS	Q8WVV4-1	>368.267	POF1B	< 3.50E-05	126	< 4.36E-05	Isoform 1 of Protein POF1	sig
Fibril core_Human_Label free MS	K7EQ71	>368.267	PPL	< 3.50E-05	127	< 4.36E-05	Periplakin	sig
Fibril core_Human_Label free MS	Q00005-2	>368.267	PPP2R2B	< 3.50E-05	128	< 4.36E-05	Isoform 2 of Serine/threonine-protein phosphatase 2	sig
Fibril core_Human_Label free MS	F5GXJ6	>368.267	PPP2R2D	< 3.50E-05	129	< 4.36E-05	Serine/threonine-protein phosphatase 2A 55 kDa regulatory subunit B delta isoform	sig
Fibril core_Human_Label free MS	Q08209-2	>368.267	PPP3CA	< 3.50E-05	130	< 4.36E-05	Isoform 2 of Serine/threonine-protein phosphatase 2	sig
Fibril core_Human_Label free MS	P51888	>368.267	PRELP	< 3.50E-05	131	< 4.36E-05	Prolargin	sig
Fibril core_Human_Label free MS	H0Y8D1	>368.267	PRSS1	< 3.50E-05	132	< 4.36E-05	Trypsin-1	sig
Fibril core_Human_Label free MS	P07478	>368.267	PRSS2	< 3.50E-05	133	< 4.36E-05	Trypsin-2	sig
Fibril core_Human_Label free MS	Q8NHM4	>368.267	PRSS3P2	< 3.50E-05	134	< 4.36E-05	Putative trypsin-6	sig
Fibril core_Human_Label free MS	G3V295	>368.267	PSMA6	< 3.50E-05	135	< 4.36E-05	Proteasome subunit alpha type	sig
Fibril core_Human_Label free MS	P62820-3	>368.267	RAB1A	< 3.50E-05	136	< 4.36E-05	Isoform 3 of Ras-related protein Rab-1	sig
Fibril core_Human_Label free MS	Q15286-2	>368.267	RAB35	< 3.50E-05	137	< 4.36E-05	Isoform 2 of Ras-related protein Rab-35	sig
Fibril core_Human_Label free MS	P61224-2	>368.267	RAP1B	< 3.50E-05	138	< 4.36E-05	Isoform 2 of Ras-related protein Rap-1	sig
Fibril core_Human_Label free MS	Q9P258	>368.267	RCC2	< 3.50E-05	139	< 4.36E-05	Protein RCC2	sig
Fibril core_Human_Label free MS	P35241-4	>368.267	RDX	< 3.50E-05	140	< 4.36E-05	Isoform 4 of Radixin	sig
Fibril core_Human_Label free MS	C9JNR4	>368.267	RHOA	< 3.50E-05	141	< 4.36E-05	Transforming protein RhoA	sig
Fibril core_Human_Label free MS	D6RHI9	>368.267	RNASET2	< 3.50E-05	142	< 4.36E-05	Ribonuclease T2	sig
Fibril core_Human_Label free MS	C9JD32	>368.267	RPL23	< 3.50E-05	143	< 4.36E-05	60S ribosomal protein L23	sig
Fibril core_Human_Label free MS	P46779	>368.267	RPL28	< 3.50E-05	144	< 4.36E-05	60S ribosomal protein L28	sig
Fibril core_Human_Label free MS	Q969Q0	>368.267	RPL36AL	< 3.50E-05	145	< 4.36E-05	60S ribosomal protein L36a-like	sig
Fibril core_Human_Label free MS	P46783	>368.267	RPS10	< 3.50E-05	146	< 4.36E-05	40S ribosomal protein S10	sig
Fibril core_Human_Label free MS	P62244	>368.267	RPS15A	< 3.50E-05	147	< 4.36E-05	40S ribosomal protein S15a	sig
Fibril core_Human_Label free MS	P62851	>368.267	RPS25	< 3.50E-05	148	< 4.36E-05	40S ribosomal protein S25	sig
Fibril core_Human_Label free MS	H0YCJ7	>368.267	RPS3	< 3.50E-05	149	< 4.36E-05	40S ribosomal protein S3	sig
Fibril core_Human_Label free MS	Q9HCY8	>368.267	S100A14	< 3.50E-05	150	< 4.36E-05	Protein S100-A14	sig
Fibril core_Human_Label free MS	P31151	>368.267	S100A7	< 3.50E-05	151	< 4.36E-05	Protein S100-A7	sig
Fibril core_Human_Label free MS	Q6UWP8	>368.267	SBSN	< 3.50E-05	152	< 4.36E-05	Suprabasin	sig
Fibril core_Human_Label free MS	H0Y8X1	>368.267	SDHA	< 3.50E-05	153	< 4.36E-05	Succinate dehydrogenase [ubiquinone] flavoprotein subunit, mitochondrial	sig
Fibril core_Human_Label free MS	Q13214-2	>368.267	SEMA3B	< 3.50E-05	154	< 4.36E-05	Isoform 2 of Semaphorin-3	sig
Fibril core_Human_Label free MS	Q8NC51-2	>368.267	SERBP1	< 3.50E-05	155	< 4.36E-05	Isoform 2 of Plasminogen activator inhibitor 1	sig
Fibril core_Human_Label free MS	Q96P63	>368.267	SERPINB12	< 3.50E-05	156	< 4.36E-05	Serpin B12	sig
Fibril core_Human_Label free MS	P29508-2	>368.267	SERPINB3	< 3.50E-05	157	< 4.36E-05	Isoform 2 of Serpin B3	sig
Fibril core_Human_Label free MS	P48594	>368.267	SERPINB4	< 3.50E-05	158	< 4.36E-05	Serpin B4	sig
Fibril core_Human_Label free MS	P07093	>368.267	SERPINE2	< 3.50E-05	159	< 4.36E-05	Glia-derived nexin	sig
Fibril core_Human_Label free MS	D6RFI0	>368.267	SFXN1	< 3.50E-05	160	< 4.36E-05	Sideroflexin-1	sig
Fibril core_Human_Label free MS	I3NI22	>368.267	SGSH	< 3.50E-05	161	< 4.36E-05	N-sulphoglucosamine sulphohydrolase	sig
Fibril core_Human_Label free MS	M0QYE0	>368.267	SH3GL1	< 3.50E-05	162	< 4.36E-05	Endophilin-A2	sig
Fibril core_Human_Label free MS	Q9HAT2	>368.267	SIAE	< 3.50E-05	163	< 4.36E-05	Sialate O-acetylesterase	sig
Fibril core_Human_Label free MS	M0R1S5	>368.267	SLC17A7	< 3.50E-05	164	< 4.36E-05	Vesicular glutamate transporter 1	sig
Fibril core_Human_Label free MS	E5RFC6	>368.267	SNAP91	< 3.50E-05	165	< 4.36E-05	Clathrin coat assembly protein AP180	sig
Fibril core_Human_Label free MS	P62318	>368.267	SNRPD3	< 3.50E-05	166	< 4.36E-05	Small nuclear ribonucleoprotein Sm D3	sig
Fibril core_Human_Label free MS	Q8WV41	>368.267	SNX33	< 3.50E-05	167	< 4.36E-05	Sorting nexin-33	sig
Fibril core_Human_Label free MS	P08294	>368.267	SOD3	< 3.50E-05	168	< 4.36E-05	Extracellular superoxide dismutase [Cu-Zn	sig
Fibril core_Human_Label free MS	P78539-2	>368.267	SRPX	< 3.50E-05	169	< 4.36E-05	Isoform 2 of Sushi repeat-containing protein SRPX	sig
Fibril core_Human_Label free MS	Q08170	>368.267	SRSF4	< 3.50E-05	170	< 4.36E-05	Serine/arginine-rich splicing factor 4	sig
Fibril core_Human_Label free MS	Q13243-3	>368.267	SRSF5	< 3.50E-05	171	< 4.36E-05	Isoform SRP40-4	sig
Fibril core_Human_Label free MS	Q13247-3	>368.267	SRSF6	< 3.50E-05	172	< 4.36E-05	Isoform SRP55-3	sig
Fibril core_Human_Label free MS	Q9BRL6-2	>368.267	SRSF8	< 3.50E-05	173	< 4.36E-05	Isoform 2 of Serine/arginine-rich splicing factor 8	sig
Fibril core_Human_Label free MS	Q92777-2	>368.267	SYN2	< 3.50E-05	174	< 4.36E-05	Isoform IIb of Synapsin-2 OS=Homo sapiens GN=SYN2	sig
Fibril core_Human_Label free MS	Q92804-2	>368.267	TAF15	< 3.50E-05	175	< 4.36E-05	Isoform Short of TATA-binding protein-associated factor 2N OS=Homo sapiens GN=TAF15	sig
Fibril core_Human_Label free MS	Q63HR2-2	>368.267	TENC1	< 3.50E-05	176	< 4.36E-05	Isoform 2 of Tensin-like C1	sig
Fibril core_Human_Label free MS	Q15582	>368.267	TGFBI	< 3.50E-05	177	< 4.36E-05	Transforming growth factor-beta-induced protein ig-h3	sig
Fibril core_Human_Label free MS	P22735	>368.267	TGM1	< 3.50E-05	178	< 4.36E-05	Protein-glutamine gamma-glutamyltransferase K	sig
Fibril core_Human_Label free MS	Q08188	>368.267	TGM3	< 3.50E-05	179	< 4.36E-05	Protein-glutamine gamma-glutamyltransferase E	sig
Fibril core_Human_Label free MS	O43548	>368.267	TGM5	< 3.50E-05	180	< 4.36E-05	Protein-glutamine gamma-glutamyltransferase 5	sig
Fibril core_Human_Label free MS	Q9P016	>368.267	THYN1	< 3.50E-05	181	< 4.36E-05	Thymocyte nuclear protein 1	sig
Fibril core_Human_Label free MS	P35625	>368.267	TIMP3	< 3.50E-05	182	< 4.36E-05	Metalloproteinase inhibitor 3	sig
Fibril core_Human_Label free MS	Q92752-2	>368.267	TNR	< 3.50E-05	183	< 4.36E-05	Isoform 2 of Tenascin-R	sig
Fibril core_Human_Label free MS	Q59G71	>368.267	TNS1	< 3.50E-05	184	< 4.36E-05	Tensin variant	sig
Fibril core_Human_Label free MS	Q68CZ2-2	>368.267	TNS3	< 3.50E-05	185	< 4.36E-05	Isoform 2 of Tensin-3	sig
Fibril core_Human_Label free MS	P22105	>368.267	TNXB	< 3.50E-05	186	< 4.36E-05	Tenascin-X	sig
Fibril core_Human_Label free MS	P09493-10	>368.267	TPM1	< 3.50E-05	187	< 4.36E-05	Isoform 10 of Tropomyosin alpha-1	sig
Fibril core_Human_Label free MS	P06753-2	>368.267	TPM3	< 3.50E-05	188	< 4.36E-05	Isoform 2 of Tropomyosin alpha-3	sig
Fibril core_Human_Label free MS	P67936-2	>368.267	TPM4	< 3.50E-05	189	< 4.36E-05	Isoform 2 of Tropomyosin alpha-4	sig
Fibril core_Human_Label free MS	Q92623	>368.267	TTC9	< 3.50E-05	190	< 4.36E-05	Tetratricopeptide repeat protein 9A	sig
Fibril core_Human_Label free MS	P26368-2	>368.267	U2AF2	< 3.50E-05	191	< 4.36E-05	Isoform 2 of Splicing factor U2	sig
Fibril core_Human_Label free MS	J3QLP7	>368.267	UBBP4	< 3.50E-05	192	< 4.36E-05	Protein UBBP4	sig
Fibril core_Human_Label free MS	A4D1W8	>368.267	UCC1	< 3.50E-05	193	< 4.36E-05	Ependymin related protein 1 (Zebrafish), isoform CRA_b	sig
Fibril core_Human_Label free MS	I3L4X5	>368.267	USP31	< 3.50E-05	194	< 4.36E-05	Ubiquitin carboxyl-terminal hydrolase 31	sig
Fibril core_Human_Label free MS	P04004	>368.267	VTN	< 3.50E-05	195	< 4.36E-05	Vitronectin	sig
Fibril core_Human_Label free MS	Q6PCB0	>368.267	VWA1	< 3.50E-05	196	< 4.36E-05	von Willebrand factor A domain-containing protein 1	sig
Fibril core_Human_Label free MS	P04275	>368.267	VWF	< 3.50E-05	197	< 4.36E-05	von Willebrand factor	sig
Fibril core_Human_Label free MS	Q93097-2	>368.267	WNT2B	< 3.50E-05	198	< 4.36E-05	Isoform 1 of Protein Wnt-2	sig
Fibril core_Human_Label free MS	Q5T750	>368.267	XP32	< 3.50E-05	199	< 4.36E-05	Skin-specific protein 32	sig
Fibril core_Human_Label free MS	E9PG15	>368.267	YWHAQ	< 3.50E-05	200	< 4.36E-05	14-3-3 protein theta	sig
Fibril core_Human_Label free MS	Q96GY0	>368.267	ZC2HC1A	< 3.50E-05	201	< 4.36E-05	Zinc finger C2HC domain-containing protein 1A	sig
Fibril core_Human_Label free MS	P14923	50.9005	JUP	3.49636e-05	202	4.3618e-05	Junction plakoglobin	sig
Fibril core_Human_Label free MS	Q92820	172.137	GGH	4.06712e-05	203	5.04884e-05	Gamma-glutamyl hydrolase	sig
Fibril core_Human_Label free MS	P50897	19.1764	PPT1	0.000342704	204	0.000423341	Palmitoyl-protein thioesterase 1	sig
Fibril core_Human_Label free MS	P52943	13.1454	CRIP2	0.000654527	205	0.000804589	Cysteine-rich protein 2	sig
Fibril core_Human_Label free MS	Q13510	5.52079	ASAH1	0.000703702	206	0.000860839	Acid ceramidase	sig
Fibril core_Human_Label free MS	P62263	8.59363	RPS14	0.000728943	207	0.000887409	40S ribosomal protein S14	sig
Fibril core_Human_Label free MS	O15075-2	16.9933	DCLK1	0.000927048	208	0.00112315	Isoform 1 of Serine/threonine-protein kinase DCLK1	sig
Fibril core_Human_Label free MS	P62913	11.8468	RPL11	0.00100904	209	0.00121664	60S ribosomal protein L11	sig
Fibril core_Human_Label free MS	O94811	5.07777	TPPP	0.00128321	210	0.00153985	Tubulin polymerization-promoting protein	sig
Fibril core_Human_Label free MS	O14773-2	12.7071	TPP1	0.00352183	211	0.00420617	Isoform 2 of Tripeptidyl-peptidase 1	sig
Fibril core_Human_Label free MS	Q16630	13.2386	CPSF6	0.00552951	212	0.00657282	Cleavage and polyadenylation specificity factor subunit 6	sig
Fibril core_Human_Label free MS	P48047	2.81929	ATP5O	0.00553371	213	0.00654692	ATP synthase subunit O, mitochondrial	sig
Fibril core_Human_Label free MS	P07858	70.223	CTSB	0.00640206	214	0.00753888	Cathepsin B	sig
Fibril core_Human_Label free MS	F5H747	3.96652	UBC	0.00648716	215	0.00760356	Polyubiquitin-C	sig
Fibril core_Human_Label free MS	P0CG47	3.97294	UBB	0.00846179	216	0.00987208	Polyubiquitin-B	sig
Fibril core_Human_Label free MS	P21291	10.3903	CSRP1	0.0104871	217	0.0121786	Cysteine and glycine-rich protein 1	sig
Fibril core_Human_Label free MS	P04040	4.71068	CAT	0.0108541	218	0.0125469	Catalase	sig
Fibril core_Human_Label free MS	J3QTR3	4.06947	RPS27A	0.0116924	219	0.0134543	Ubiquitin	sig
Fibril core_Human_Label free MS	P62987	4.06947	UBA52	0.0116925	220	0.0133932	Ubiquitin-60S ribosomal protein L40	sig
Fibril core_Human_Label free MS	Q16629-2	13.005	SRSF7	0.0133853	221	0.0152629	Isoform 2 of Serine/arginine-rich splicing factor 7	sig
Fibril core_Human_Label free MS	P47914	14.353	RPL29	0.0134966	222	0.0153205	60S ribosomal protein L29	sig
Fibril core_Human_Label free MS	O15230	368.267	LAMA5	0.0140064	223	0.0158278	Laminin subunit alpha-5	sig
Fibril core_Human_Label free MS	P10599-2	7.01321	TXN	0.0165378	224	0.018605	Isoform 2 of Thioredoxin	sig
Fibril core_Human_Label free MS	P07339	5.89316	CTSD	0.0171512	225	0.0192093	Cathepsin D	sig
Fibril core_Human_Label free MS	P55268	98.0007	LAMB2	0.0174405	226	0.0194469	Laminin subunit beta-2	sig
Fibril core_Human_Label free MS	P17900	8.06914	GM2A	0.0176019	227	0.0195404	Ganglioside GM2 activator	sig
Fibril core_Human_Label free MS	P10909	5.38038	CLU	0.0177304	228	0.0195967	Clusterin	sig
Fibril core_Human_Label free MS	P24043	186.442	LAMA2	0.0178364	229	0.0196278	Laminin subunit alpha-2	sig
Fibril core_Human_Label free MS	P07355	5.83364	ANXA2	0.0181363	230	0.0198711	Annexin A2	sig
Fibril core_Human_Label free MS	Q14112-2	120.148	NID2	0.0193242	231	0.0210809	Isoform 2 of Nidogen-2	sig
Fibril core_Human_Label free MS	P06702	63.4699	S100A9	0.0211032	232	0.0229225	Protein S100-A9	sig
Fibril core_Human_Label free MS	P11047	137.763	LAMC1	0.0220068	233	0.0238014	Laminin subunit gamma-1	sig
Fibril core_Human_Label free MS	P35637-2	12.5358	FUS	0.0220361	234	0.0237312	Isoform Short of RNA-binding protein FUS	sig
Fibril core_Human_Label free MS	Q9GZM7	41.4033	TINAGL1	0.0223112	235	0.0239252	Tubulointerstitial nephritis antigen-like	sig
Fibril core_Human_Label free MS	H7C104	4.16052	APP	0.022587	236	0.0241183	Amyloid beta A4 protein	sig
Fibril core_Human_Label free MS	P98160	96.9553	HSPG2	0.0238691	237	0.0253798	Basement membrane-specific heparan sulfate proteoglycan core protein	sig
Fibril core_Human_Label free MS	P07602-2	13.3904	PSAP	0.024338	238	0.0257697	Isoform Sap-mu-6 of Prosaposin	sig
Fibril core_Human_Label free MS	P41222	13.0117	PTGDS	0.0255597	239	0.02695	Prostaglandin-H2 D-isomerase	sig
Fibril core_Human_Label free MS	C9JF17	7.93608	APOD	0.0264044	240	0.0277246	Apolipoprotein D	sig
Fibril core_Human_Label free MS	Q92841-1	11.9985	DDX17	0.0266627	241	0.0278797	Isoform 2 of Probable ATP-dependent RNA helicase DDX17	sig
Fibril core_Human_Label free MS	Q13642-1	10.0434	FHL1	0.0277398	242	0.0288861	Isoform 1 of Four and a half LIM domains protein 1	sig
Fibril core_Human_Label free MS	O00468-6	30.2838	AGRN	0.0277807	243	0.0288096	Isoform 6 of Agrin	sig
Fibril core_Human_Label free MS	Q86V81	12.6862	ALYREF	0.0284923	244	0.0294264	THO complex subunit 4	sig
Fibril core_Human_Label free MS	Q9NQ79	31.7269	CRTAC1	0.0322417	245	0.0331629	Cartilage acidic protein 1	sig
Fibril core_Human_Label free MS	P62854	12.0567	RPS26	0.0334078	246	0.0342226	40S ribosomal protein S26	sig
Fibril core_Human_Label free MS	P27816-2	78.8564	MAP4	0.0345874	247	0.0352875	Isoform 2 of Microtubule-associated protein 4	sig
Fibril core_Human_Label free MS	Q92743	17.3609	HTRA1	0.0350134	248	0.0355781	Serine protease HTRA1	sig
Fibril core_Human_Label free MS	Q9UQM7	6.28423	CAMK2A	0.0350964	249	0.0355192	Calcium/calmodulin-dependent protein kinase type II subunit alpha	sig
Fibril core_Human_Label free MS	P05109	19.4118	S100A8	0.0353265	250	0.0356091	Protein S100-A8	sig
Fibril core_Human_Label free MS	P11137-3	3.04952	MAP2	0.0408164	251	0.040979	Isoform 3 of Microtubule-associated protein 2	sig
Fibril core_Human_Label free MS	P02792	5.20652	FTL	0.0440804	252	0.0440804	Ferritin light chain	sig

## Sheet: A3
Experiment	Uniprot accession	Ratio (Pur. fibrils/input)	Protein	t test p value	Rank	Adjusted p value	Description	Add. remarks
Fibril core_Human_Label free MS	P05089	> 497.40	ARG1	< 4.02E-06	1	< 4.48E-06	Arginase-1	sig
Fibril core_Human_Label free MS	P81605	> 497.40	DCD	< 4.02E-06	2	< 4.48E-06	Dermicidin	sig
Fibril core_Human_Label free MS	Q02413	> 497.40	DSG1	< 4.02E-06	3	< 4.48E-06	Desmoglein-1	sig
Fibril core_Human_Label free MS	P15924	> 497.40	DSP	< 4.02E-06	4	< 4.48E-06	Desmioplakin	sig
Fibril core_Human_Label free MS	Q5D862	> 497.40	FLG2	< 4.02E-06	5	< 4.48E-06	Filaggrin-2	sig
Fibril core_Human_Label free MS	P42357	> 497.40	HAL	< 4.02E-06	6	< 4.48E-06	Histidine ammonia-lyase	sig
Fibril core_Human_Label free MS	Q86YZ3	> 497.40	HRNR	< 4.02E-06	7	< 4.48E-06	Hornierin	sig
Fibril core_Human_Label free MS	P61626	> 497.40	LYZ	< 4.02E-06	8	< 4.48E-06	Lysozyme C	sig
Fibril core_Human_Label free MS	P12273	> 497.40	PIP	< 4.02E-06	9	< 4.48E-06	Prolactin-inducible protein	sig
Fibril core_Human_Label free MS	P47929	> 497.40	LGALS7	< 4.02E-06	10	< 4.48E-06	Galectin-7	sig
Fibril core_Human_Label free MS	Q96P63	> 497.40	SERPINB12	< 4.02E-06	11	< 4.48E-06	Serpin B12	sig
Fibril core_Human_Label free MS	P22735	> 497.40	TGM1	< 4.02E-06	12	< 4.48E-06	Protein-glutamine gamma-glutamyltransferase K	sig
Fibril core_Human_Label free MS	Q08188	> 497.40	TGM3	< 4.02E-06	13	< 4.48E-06	Protein-glutamine gamma-glutamyltransferase E	sig
Fibril core_Human_Label free MS	Q5T749	> 497.40	KPRP	< 4.02E-06	14	< 4.48E-06	Keratinocyte proline-rich protein	sig
Fibril core_Human_Label free MS	Q13835-2	> 497.40	PKP1	< 4.02E-06	15	< 4.48E-06	Isoform 1 of plakophilin-1	sig
Fibril core_Human_Label free MS	P35625	> 497.40	TIMP3	< 4.02E-06	16	< 4.48E-06	Metalloproteinase inhibitor 3	sig
Fibril core_Human_Label free MS	Q16610	> 497.40	ECM1	< 4.02E-06	17	< 4.48E-06	Extracellular matrix protein 1	sig
Fibril core_Human_Label free MS	P13646	> 497.40	KRT13	< 4.02E-06	18	< 4.48E-06	Keratin, type I cytoskeletal 13	sig
Fibril core_Human_Label free MS	Q6ZVX7	> 497.40	NCCRP1	< 4.02E-06	19	< 4.48E-06	F-box only protein 50	sig
Fibril core_Human_Label free MS	Q8WVV4-1	> 497.40	POF1B	< 4.02E-06	20	< 4.48E-06	Isoform 1 of Protein POF1B	sig
Fibril core_Human_Label free MS	Q8NHM4	> 497.40	PRSS3P2	< 4.02E-06	21	< 4.48E-06	Putative trypsin-6	sig
Fibril core_Human_Label free MS	Q9HCY8	> 497.40	S100A14	< 4.02E-06	22	< 4.48E-06	Protein S100-A14	sig
Fibril core_Human_Label free MS	Q6UWP8	> 497.40	SBSN	< 4.02E-06	23	< 4.48E-06	Supriabasin	sig
Fibril core_Human_Label free MS	P25311	> 497.40	AZGP1	< 4.02E-06	24	< 4.48E-06	Zinc-alpha-2-glycoprotein	sig
Fibril core_Human_Label free MS	Q08554	> 497.40	DSC1	< 4.02E-06	25	< 4.48E-06	Desmocollin-1	sig
Fibril core_Human_Label free MS	Q14574	> 497.40	DSC3	< 4.02E-06	26	< 4.48E-06	Desmocollin-3	sig
Fibril core_Human_Label free MS	Q96JE9-2	> 497.40	MAP6	< 4.02E-06	27	< 4.48E-06	Isoform 2 of Microtubule-associated protein 6	sig
Fibril core_Human_Label free MS	P31151	> 497.40	S100A7	< 4.02E-06	28	< 4.48E-06	Protein S100-A7	sig
Fibril core_Human_Label free MS	O75342	> 497.40	ALOX12B	< 4.02E-06	29	< 4.48E-06	Arachidonate 12-lipoxygenase, 12R-type	sig
Fibril core_Human_Label free MS	P36543-2	> 497.40	ATP6V1E1	< 4.02E-06	30	< 4.48E-06	Isoform 2 of V-type proton ATPase subunit E 1	sig
Fibril core_Human_Label free MS	Q13554	> 497.40	CAMK2B	< 4.02E-06	31	< 4.48E-06	Calcium/calmodulin-dependent protein kinase type II subunit beta	sig
Fibril core_Human_Label free MS	E7ENM0	> 497.40	ELN	< 4.02E-06	32	< 4.48E-06	Elasitin	sig
Fibril core_Human_Label free MS	H0Y8D1	> 497.40	PRSS1	< 4.02E-06	33	< 4.48E-06	Trypsin-1	sig
Fibril core_Human_Label free MS	P07478	> 497.40	PRSS2	< 4.02E-06	34	< 4.48E-06	Trypsin-2	sig
Fibril core_Human_Label free MS	H0YCJ7	> 497.40	RPS3	< 4.02E-06	35	< 4.48E-06	40S ribosomal protein S3	sig
Fibril core_Human_Label free MS	Q53RT3	> 497.40	ASPRV1	< 4.02E-06	36	< 4.48E-06	Retroviral-like aspartic protease 1	sig
Fibril core_Human_Label free MS	P31944	> 497.40	CASP14	< 4.02E-06	37	< 4.48E-06	Caspase-14	sig
Fibril core_Human_Label free MS	Q96QA5	> 497.40	GSDMA	< 4.02E-06	38	< 4.48E-06	Gasdermin-A	sig
Fibril core_Human_Label free MS	Q15323	> 497.40	KRT31	< 4.02E-06	39	< 4.48E-06	Keratin, type I cuticular Ha1	sig
Fibril core_Human_Label free MS	F5GY40	> 497.40	NDUFA9	< 4.02E-06	40	< 4.48E-06	NADH dehydrogenase [ubiquinone] 1 alpha subcomplex subunit 9, mitochondrial	sig
Fibril core_Human_Label free MS	P29508-2	> 497.40	SERPINB3	< 4.02E-06	41	< 4.48E-06	Isoform 2 of Serpin B3	sig
Fibril core_Human_Label free MS	E5RFC6	> 497.40	SNAP91	< 4.02E-06	42	< 4.48E-06	Clathrin coat assembly protein AP180	sig
Fibril core_Human_Label free MS	A6NIZ1	> 497.40	2 SV	< 4.02E-06	43	< 4.48E-06	Ras-related protein Rap-1b	sig
Fibril core_Human_Label free MS	P01040	> 497.40	CSTA	< 4.02E-06	44	< 4.48E-06	Cystatin-A	sig
Fibril core_Human_Label free MS	Q00005-2	> 497.40	PPP2R2B	< 4.02E-06	45	< 4.48E-06	Isoform 2 of Serine/threonine-protein phosphatase 2A 55 kDa regulatory subunit B beta isoform	sig
Fibril core_Human_Label free MS	F5GXJ6	> 497.40	PPP2R2D	< 4.02E-06	46	< 4.48E-06	Serine/threonine-protein phosphatase 2A 55 kDa regulatory subunit B delta isoform	sig
Fibril core_Human_Label free MS	Q08170	> 497.40	SRSF4	< 4.02E-06	47	< 4.48E-06	Serine/arginine-rich splicing factor 4	sig
Fibril core_Human_Label free MS	Q9NZT1	> 497.40	CALML5	< 4.02E-06	48	< 4.48E-06	Calmodulin-like protein 5	sig
Fibril core_Human_Label free MS	Q15517	> 497.40	CDSN	< 4.02E-06	49	< 4.48E-06	Cornieodesmosin	sig
Fibril core_Human_Label free MS	Q13247-3	> 497.40	SRSF6	< 4.02E-06	50	< 4.48E-06	Isoform SRP55-3 of Serine/arginine-rich splicing factor 6	sig
Fibril core_Human_Label free MS	J3QLP7	> 497.40	UBBP4	< 4.02E-06	51	< 4.48E-06	Protein UBBP4	sig
Fibril core_Human_Label free MS	A8K2U0	> 497.40	A2ML1	< 4.02E-06	52	< 4.48E-06	Alpha-2-macroglobulin-like protein 1	sig
Fibril core_Human_Label free MS	P20930	> 497.40	FLG	< 4.02E-06	53	< 4.48E-06	Filaiggrin	sig
Fibril core_Human_Label free MS	H7C333	> 497.40	GBAS	< 4.02E-06	54	< 4.48E-06	Protein NipSnap homolog 2	sig
Fibril core_Human_Label free MS	O75223	> 497.40	GGCT	< 4.02E-06	55	< 4.48E-06	Gamma-glutamylcyclotransferase	sig
Fibril core_Human_Label free MS	P19012	> 497.40	KRT15	< 4.02E-06	56	< 4.48E-06	Keratin, type I cytoskeletal 15	sig
Fibril core_Human_Label free MS	Q9HAT2-2	> 497.40	SIAE	< 4.02E-06	57	< 4.48E-06	Isoform 2 of Sialate O-acetylesterase	sig
Fibril core_Human_Label free MS	P62318	> 497.40	SNRPD3	< 4.02E-06	58	< 4.48E-06	Small nuclear ribonucleoprotein Sm D3	sig
Fibril core_Human_Label free MS	E7EX29	> 497.40	YWHAZ	< 4.02E-06	59	< 4.48E-06	14-3-3 protein zeta/delta	sig
Fibril core_Human_Label free MS	O75629	> 497.40	CREG1	< 4.02E-06	60	< 4.48E-06	Protein CREG1	sig
Fibril core_Human_Label free MS	Q9C075	> 497.40	KRT23	< 4.02E-06	61	< 4.48E-06	Keratin, type I cytoskeletal 23	sig
Fibril core_Human_Label free MS	Q13243-3	> 497.40	SRSF5	< 4.02E-06	62	< 4.48E-06	Isoform SRP40-4 of Serine/arginine-rich splicing factor 5	sig
Fibril core_Human_Label free MS	P05026-2	> 497.40	ATP1B1	< 4.02E-06	63	< 4.48E-06	Isoform 2 of Sodium/potassium-transporting ATPase subunit beta-1	sig
Fibril core_Human_Label free MS	P49448	> 497.40	GLUD2	< 4.02E-06	64	< 4.48E-06	Glutamate dehydrogenase 2, mitochondrial	sig
Fibril core_Human_Label free MS	Q00604	> 497.40	NDP	< 4.02E-06	65	< 4.48E-06	Norriin	sig
Fibril core_Human_Label free MS	O00148	> 497.40	DDX39A	< 4.02E-06	66	< 4.48E-06	ATP-dependent RNA helicase DDX39A	sig
Fibril core_Human_Label free MS	B4E2X5	> 497.40	GNAI2	< 4.02E-06	67	< 4.48E-06	Guanine nucleotide binding protein (G protein), alpha inhibiting activity polypeptide 2, isoform CRA_c	sig
Fibril core_Human_Label free MS	B7Z7A9	> 497.40	PGK1	< 4.02E-06	68	< 4.48E-06	Phosphoglycerate kinase	sig
Fibril core_Human_Label free MS	P07093	> 497.40	SERPINE2	< 4.02E-06	69	< 4.48E-06	Glia-derived nexin	sig
Fibril core_Human_Label free MS	P02808	> 497.40	STATH	< 4.02E-06	70	< 4.48E-06	Statiherin	sig
Fibril core_Human_Label free MS	D6RE83	> 497.40	UCHL1	< 4.02E-06	71	< 4.48E-06	Ubiquitin carboxyl-terminal hydrolase isozyme L1	sig
Fibril core_Human_Label free MS	P20020-2	> 497.40	ATP2B1	< 4.02E-06	72	< 4.48E-06	Isoform A of Plasma membrane calcium-transporting ATPase 1	sig
Fibril core_Human_Label free MS	P50991-2	> 497.40	CCT4	< 4.02E-06	73	< 4.48E-06	Isoform 2 of T-complex protein 1 subunit delta	sig
Fibril core_Human_Label free MS	P30085-2	> 497.40	CMPK1	< 4.02E-06	74	< 4.48E-06	Isoform 2 of UMP-CMP kinase	sig
Fibril core_Human_Label free MS	Q8TAA3-2	> 497.40	PSMA8	< 4.02E-06	75	< 4.48E-06	Isoform 2 of Proteasome subunit alpha type-7-like	sig
Fibril core_Human_Label free MS	E9PKU4	> 497.40	RPL8	< 4.02E-06	76	< 4.48E-06	60S ribosomal protein L8	sig
Fibril core_Human_Label free MS	P27482	> 497.40	CALML3	< 4.02E-06	77	< 4.48E-06	Calmodulin-like protein 3	sig
Fibril core_Human_Label free MS	Q5SWC8	> 497.40	HP1BP3	< 4.02E-06	78	< 4.48E-06	Heterochromatin protein 1-binding protein 3	sig
Fibril core_Human_Label free MS	P28482-2	> 497.40	MAPK1	< 4.02E-06	79	< 4.48E-06	Isoform 2 of Mitogen-activated protein kinase 1	sig
Fibril core_Human_Label free MS	P13591-1	> 497.40	NCAM1	< 4.02E-06	80	< 4.48E-06	Isoform 2 of Neural cell adhesion molecule 1	sig
Fibril core_Human_Label free MS	O95084	> 497.40	PRSS23	< 4.02E-06	81	< 4.48E-06	Serine protease 23	sig
Fibril core_Human_Label free MS	P04004	> 497.40	VTN	< 4.02E-06	82	< 4.48E-06	Vitrionectin	sig
Fibril core_Human_Label free MS	Q86XM2	> 497.40	ADD1	< 4.02E-06	83	< 4.48E-06	ADD1 protein	sig
Fibril core_Human_Label free MS	P02743	> 497.40	APCS	< 4.02E-06	84	< 4.48E-06	Serum amyloid P-component	sig
Fibril core_Human_Label free MS	O95837	> 497.40	GNA14	< 4.02E-06	85	< 4.48E-06	Guanine nucleotide-binding protein subunit alpha-14	sig
Fibril core_Human_Label free MS	Q86Y46	> 497.40	KRT73	< 4.02E-06	86	< 4.48E-06	Keratin, type II cytoskeletal 73	sig
Fibril core_Human_Label free MS	P78386	> 497.40	KRT85	< 4.02E-06	87	< 4.48E-06	Keratin, type II cuticular Hb5	sig
Fibril core_Human_Label free MS	P55083-2	> 497.40	MFAP4	< 4.02E-06	88	< 4.48E-06	Isoform 2 of Microfibril-associated glycoprotein 4	sig
Fibril core_Human_Label free MS	Q9BRL6-2	> 497.40	SRSF8	< 4.02E-06	89	< 4.48E-06	Isoform 2 of Serine/arginine-rich splicing factor 8	sig
Fibril core_Human_Label free MS	Q15582	> 497.40	TGFBI	< 4.02E-06	90	< 4.48E-06	Transforming growth factor-beta-induced protein ig-h3	sig
Fibril core_Human_Label free MS	P62736	> 497.40	ACTA2	< 4.02E-06	91	< 4.48E-06	Actin, aortic smooth muscle	sig
Fibril core_Human_Label free MS	P63267	> 497.40	ACTG2	< 4.02E-06	92	< 4.48E-06	Actin, gamma-enteric smooth muscle	sig
Fibril core_Human_Label free MS	P21810	> 497.40	BGN	< 4.02E-06	93	< 4.48E-06	Bigliycan	sig
Fibril core_Human_Label free MS	Q9UI42	> 497.40	CPA4	< 4.02E-06	94	< 4.48E-06	Carboxypeptidase A4	sig
Fibril core_Human_Label free MS	M0QZL6	> 497.40	CRLF1	< 4.02E-06	95	< 4.48E-06	Cytokine receptor-like factor 1	sig
Fibril core_Human_Label free MS	Q16527	> 497.40	CSRP2	< 4.02E-06	96	< 4.48E-06	Cysteine and glycine-rich protein 2	sig
Fibril core_Human_Label free MS	Q6E0U4	> 497.40	DMKN	< 4.02E-06	97	< 4.48E-06	Dermiokine	sig
Fibril core_Human_Label free MS	K7ENE5	> 497.40	DNASE2	< 4.02E-06	98	< 4.48E-06	Deoxyribonuclease-2-alpha	sig
Fibril core_Human_Label free MS	Q12805	> 497.40	EFEMP1	< 4.02E-06	99	< 4.48E-06	EGF-containing fibulin-like extracellular matrix protein 1	sig
Fibril core_Human_Label free MS	Q9UHF1	> 497.40	EGFL7	< 4.02E-06	100	< 4.48E-06	Epidermal growth factor-like protein 7	sig
Fibril core_Human_Label free MS	Q9Y6C2	> 497.40	EMILIN1	< 4.02E-06	101	< 4.48E-06	EMILIN-1	sig
Fibril core_Human_Label free MS	Q9BXX0	> 497.40	EMILIN2	< 4.02E-06	102	< 4.48E-06	EMILIN-2	sig
Fibril core_Human_Label free MS	P98095	> 497.40	FBLN2	< 4.02E-06	103	< 4.48E-06	Fibulin-2	sig
Fibril core_Human_Label free MS	P35555	> 497.40	FBN1	< 4.02E-06	104	< 4.48E-06	Fibrillin-1	sig
Fibril core_Human_Label free MS	P46976	> 497.40	GYG1	< 4.02E-06	105	< 4.48E-06	Glycogenin-1	sig
Fibril core_Human_Label free MS	G5E9D8	> 497.40	ITIH5	< 4.02E-06	106	< 4.48E-06	Inter-alpha (Globulin) inhibitor H5, isoform CRA_e	sig
Fibril core_Human_Label free MS	Q9NS87-2	> 497.40	KIF15	< 4.02E-06	107	< 4.48E-06	Isoform 2 of Kinesin-like protein KIF15	sig
Fibril core_Human_Label free MS	Q12840	> 497.40	KIF5A	< 4.02E-06	108	< 4.48E-06	Kinesin heavy chain isoform 5A	sig
Fibril core_Human_Label free MS	O43790	> 497.40	KRT86	< 4.02E-06	109	< 4.48E-06	Keratin, type II cuticular Hb6	sig
Fibril core_Human_Label free MS	P25391	> 497.40	LAMA1	< 4.02E-06	110	< 4.48E-06	Laminin subunit alpha-1	sig
Fibril core_Human_Label free MS	Q16787-3	> 497.40	LAMA3	< 4.02E-06	111	< 4.48E-06	Isoform 3 of Laminin subunit alpha-3	sig
Fibril core_Human_Label free MS	Q16363-2	> 497.40	LAMA4	< 4.02E-06	112	< 4.48E-06	Isoform 2 of Laminin subunit alpha-4	sig
Fibril core_Human_Label free MS	Q9Y6N6	> 497.40	LAMC3	< 4.02E-06	113	< 4.48E-06	Laminin subunit gamma-3	sig
Fibril core_Human_Label free MS	O75095-2	> 497.40	MEGF6	< 4.02E-06	114	< 4.48E-06	Isoform 2 of Multiple epidermal growth factor-like domains protein 6	sig
Fibril core_Human_Label free MS	Q9UJH8	> 497.40	METRN	< 4.02E-06	115	< 4.48E-06	Meteiorin	sig
Fibril core_Human_Label free MS	P08493-2	> 497.40	MGP	< 4.02E-06	116	< 4.48E-06	Isoform 2 of Matrix Gla protein	sig
Fibril core_Human_Label free MS	Q9H8L6	> 497.40	MMRN2	< 4.02E-06	117	< 4.48E-06	Multimerin-2	sig
Fibril core_Human_Label free MS	Q6UXI9-6	> 497.40	NPNT	< 4.02E-06	118	< 4.48E-06	Isoform 6 of Nephronectin	sig
Fibril core_Human_Label free MS	Q6UWY5	> 497.40	OLFML1	< 4.02E-06	119	< 4.48E-06	Olfactomedin-like protein 1	sig
Fibril core_Human_Label free MS	O95428-5	> 497.40	PAPLN	< 4.02E-06	120	< 4.48E-06	Isoform 5 of Papilin	sig
Fibril core_Human_Label free MS	Q99959-2	> 497.40	PKP2	< 4.02E-06	121	< 4.48E-06	Isoform 1 of plakophilin-1	sig
Fibril core_Human_Label free MS	Q9P258	> 497.40	RCC2	< 4.02E-06	122	< 4.48E-06	Protein RCC2	sig
Fibril core_Human_Label free MS	P48594	> 497.40	SERPINB4	< 4.02E-06	123	< 4.48E-06	Serpin B4	sig
Fibril core_Human_Label free MS	D6RFI0	> 497.40	SFXN1	< 4.02E-06	124	< 4.48E-06	Sideroflexin-1	sig
Fibril core_Human_Label free MS	Q63HR2-2	> 497.40	TENC1	< 4.02E-06	125	< 4.48E-06	Isoform 2 of Tensin-like C1 domain-containing phosphatase	sig
Fibril core_Human_Label free MS	O43548	> 497.40	TGM5	< 4.02E-06	126	< 4.48E-06	Protein-glutamine gamma-glutamyltransferase 5	sig
Fibril core_Human_Label free MS	Q6ZMP0	> 497.40	THSD4	< 4.02E-06	127	< 4.48E-06	Thrombospondin type-1 domain-containing protein 4	sig
Fibril core_Human_Label free MS	Q92752-2	> 497.40	TNR	< 4.02E-06	128	< 4.48E-06	Isofiorm	sig
Fibril core_Human_Label free MS	Q6PCB0	> 497.40	VWA1	< 4.02E-06	129	< 4.48E-06	von Willebrand factor A domain-containing protein 1	sig
Fibril core_Human_Label free MS	P04275	> 497.40	VWF	< 4.02E-06	130	< 4.48E-06	von Willebrand factor	sig
Fibril core_Human_Label free MS	Q8IUX7	> 497.40	AEBP1	< 4.02E-06	131	< 4.48E-06	Adipocyte enhancer-binding protein 1	sig
Fibril core_Human_Label free MS	J3KPH2	> 497.40	ALOXE3	< 4.02E-06	132	< 4.48E-06	Arachidonate lipoxygenase 3, isoform CRA_a	sig
Fibril core_Human_Label free MS	P00734	> 497.40	F2	< 4.02E-06	133	< 4.48E-06	Prothrombin	sig
Fibril core_Human_Label free MS	B1AHL2	> 497.40	FBLN1	< 4.02E-06	134	< 4.48E-06	Fibulin-1	sig
Fibril core_Human_Label free MS	Q9UBX5	> 497.40	FBLN5	< 4.02E-06	135	< 4.48E-06	Fibulin-5	sig
Fibril core_Human_Label free MS	Q32P51	> 497.40	HNRNPA1L2	< 4.02E-06	136	< 4.48E-06	Heterogeneous nuclear ribonucleoprotein A1-like 2	sig
Fibril core_Human_Label free MS	Q14525	> 497.40	KRT33B	< 4.02E-06	137	< 4.48E-06	Keratin, type I cuticular Ha3-II	sig
Fibril core_Human_Label free MS	Q5XKE5	> 497.40	KRT79	< 4.02E-06	138	< 4.48E-06	Keratin, type II cytoskeletal 79	sig
Fibril core_Human_Label free MS	Q9NSB2	> 497.40	KRT84	< 4.02E-06	139	< 4.48E-06	Keratin, type II cuticular Hb4	sig
Fibril core_Human_Label free MS	Q9UPN3-5	> 497.40	MACF1	< 4.02E-06	140	< 4.48E-06	Isoform 4 of Microtubule-actin cross-linking factor 1, isoforms 1/2/3/5	sig
Fibril core_Human_Label free MS	Q9H239	> 497.40	MMP28	< 4.02E-06	141	< 4.48E-06	Matrix metalloproteinase-28	sig
Fibril core_Human_Label free MS	Q15063-3	> 497.40	POSTN	< 4.02E-06	142	< 4.48E-06	Isoform 3 of Periostin	sig
Fibril core_Human_Label free MS	P62820-3	> 497.40	RAB1A	< 4.02E-06	143	< 4.48E-06	Isoform 3 of Ras-related protein Rab-1A	sig
Fibril core_Human_Label free MS	D6RHI9	> 497.40	RNASET2	< 4.02E-06	144	< 4.48E-06	Ribonuclease T2	sig
Fibril core_Human_Label free MS	Q13214-2	> 497.40	SEMA3B	< 4.02E-06	145	< 4.48E-06	Isoform 2 of Semaphorin-3B	sig
Fibril core_Human_Label free MS	P22105	> 497.40	TNXB	< 4.02E-06	146	< 4.48E-06	Tenascin-X	sig
Fibril core_Human_Label free MS	P02765	> 497.40	AHSG	< 4.02E-06	147	< 4.48E-06	Alpha-2-HS-glycoprotein	sig
Fibril core_Human_Label free MS	Q9BXJ0	> 497.40	C1QTNF5	< 4.02E-06	148	< 4.48E-06	Complement C1q tumor necrosis factor-related protein 5	sig
Fibril core_Human_Label free MS	B1AP13	> 497.40	CD55	< 4.02E-06	149	< 4.48E-06	Complement decay-accelerating factor	sig
Fibril core_Human_Label free MS	Q9BV73	> 497.40	CEP250	< 4.02E-06	150	< 4.48E-06	Centrosome-associated protein CEP250	sig
Fibril core_Human_Label free MS	Q66K79	> 497.40	CPZ	< 4.02E-06	151	< 4.48E-06	Carboxypeptidase Z	sig
Fibril core_Human_Label free MS	P48730	> 497.40	CSNK1D	< 4.02E-06	152	< 4.48E-06	Casein kinase I isoform delta	sig
Fibril core_Human_Label free MS	H0Y645	> 497.40	CSNK1E	< 4.02E-06	153	< 4.48E-06	Casein kinase I isoform epsilon	sig
Fibril core_Human_Label free MS	Q02487	> 497.40	DSC2	< 4.02E-06	154	< 4.48E-06	Desmocollin-2	sig
Fibril core_Human_Label free MS	Q14126	> 497.40	DSG2	< 4.02E-06	155	< 4.48E-06	Desmoglein-2	sig
Fibril core_Human_Label free MS	Q9BUP0	> 497.40	EFHD1	< 4.02E-06	156	< 4.48E-06	EF-hand domain-containing protein D1	sig
Fibril core_Human_Label free MS	Q9NT22	> 497.40	EMILIN3	< 4.02E-06	157	< 4.48E-06	EMILIN-3	sig
Fibril core_Human_Label free MS	Q86SX6	> 497.40	GLRX5	< 4.02E-06	158	< 4.48E-06	Glutaredoxin-related protein 5, mitochondrial	sig
Fibril core_Human_Label free MS	P30685	> 497.40	HLA-B	< 4.02E-06	159	< 4.48E-06	HLA class I histocompatibility antigen, B-35 alpha chain OS	sig
Fibril core_Human_Label free MS	P01877	> 497.40	IGHA2	< 4.02E-06	160	< 4.48E-06	Ig alpha-2 chain C region	sig
Fibril core_Human_Label free MS	Q14533	> 497.40	KRT81	< 4.02E-06	161	< 4.48E-06	Keratin, type II cuticular Hb1	sig
Fibril core_Human_Label free MS	P55001-2	> 497.40	MFAP2	< 4.02E-06	162	< 4.48E-06	Isoform A of of Microfibrillar-associated protein 2	sig
Fibril core_Human_Label free MS	Q08431-2	> 497.40	MFGE8	< 4.02E-06	163	< 4.48E-06	Isoform 2 of Lactadherin	sig
Fibril core_Human_Label free MS	Q5TBF5	> 497.40	OGN	< 4.02E-06	164	< 4.48E-06	Mimecan	sig
Fibril core_Human_Label free MS	Q15154-2	> 497.40	PCM1	< 4.02E-06	165	< 4.48E-06	Isoform 2 of Pericentriolar material 1 protein	sig
Fibril core_Human_Label free MS	P01833	> 497.40	PIGR	< 4.02E-06	166	< 4.48E-06	Polymeric immunoglobulin receptor	sig
Fibril core_Human_Label free MS	P50336	> 497.40	PPOX	< 4.02E-06	167	< 4.48E-06	Protoporphyrinogen oxidase	sig
Fibril core_Human_Label free MS	P67775-2	> 497.40	PPP2CA	< 4.02E-06	168	< 4.48E-06	Isoform 2 of Serine/threonine-protein phosphatase 2A catalytic subunit alpha isoform	sig
Fibril core_Human_Label free MS	H0YBN9	> 497.40	PPP2CB	< 4.02E-06	169	< 4.48E-06	Serine/threonine-protein phosphatase 2A catalytic subunit beta isoform	sig
Fibril core_Human_Label free MS	O95716	> 497.40	RAB3D	< 4.02E-06	170	< 4.48E-06	Ras-related protein Rab-3D	sig
Fibril core_Human_Label free MS	Q8IW75	> 497.40	SERPINA12	< 4.02E-06	171	< 4.48E-06	Serpin A12	sig
Fibril core_Human_Label free MS	I3L1P8	> 497.40	SLC25A11	< 4.02E-06	172	< 4.48E-06	Mitochondrial 2-oxoglutarate/malate carrier protein	sig
Fibril core_Human_Label free MS	O94875-10	> 497.40	SORBS2	< 4.02E-06	173	< 4.48E-06	Isoform 10 of Sorbin and SH3 domain-containing protein 2	sig
Fibril core_Human_Label free MS	P51571	> 497.40	SSR4	< 4.02E-06	174	< 4.48E-06	Translocon-associated protein subunit delta	sig
Fibril core_Human_Label free MS	P61956-2	> 497.40	SUMO2	< 4.02E-06	175	< 4.48E-06	Isoform 2 of Small ubiquitin-related modifier 2	sig
Fibril core_Human_Label free MS	Q6EEV6	> 497.40	SUMO4	< 4.02E-06	176	< 4.48E-06	Small ubiquitin-related modifier 4	sig
Fibril core_Human_Label free MS	Q93097-2	> 497.40	WNT2B	< 4.02E-06	177	< 4.48E-06	Isoform 1 of Protein Wnt-2b	sig
Fibril core_Human_Label free MS	B4DJF9	> 497.40	WNT4	< 4.02E-06	178	< 4.48E-06	Protein Wnt	sig
Fibril core_Human_Label free MS	S4R3P0	> 497.40	AKR1C2	< 4.02E-06	179	< 4.48E-06	Aldo-keto reductase family 1 member C2	sig
Fibril core_Human_Label free MS	E7EMC6	> 497.40	ANXA6	< 4.02E-06	180	< 4.48E-06	Annexin	sig
Fibril core_Human_Label free MS	Q9BXJ4	> 497.40	C1QTNF3	< 4.02E-06	181	< 4.48E-06	Complement C1q tumor necrosis factor-related protein 3	sig
Fibril core_Human_Label free MS	Q5EBM0	> 497.40	CMPK2	< 4.02E-06	182	< 4.48E-06	UMP-CMP kinase 2, mitochondrial	sig
Fibril core_Human_Label free MS	Q5TZA2	> 497.40	CROCC	< 4.02E-06	183	< 4.48E-06	Rootiletin	sig
Fibril core_Human_Label free MS	Q71TU5	> 497.40	CSNK1A1	< 4.02E-06	184	< 4.48E-06	Casein kinase 1, alpha 1, isoform CRA_g	sig
Fibril core_Human_Label free MS	O15523	> 497.40	DDX3Y	< 4.02E-06	185	< 4.48E-06	ATP-dependent RNA helicase DDX3Y	sig
Fibril core_Human_Label free MS	Q5JP22	> 497.40	EGFL8	< 4.02E-06	186	< 4.48E-06	Epidermal growth factor-like protein 8	sig
Fibril core_Human_Label free MS	P09038	> 497.40	FGF2	< 4.02E-06	187	< 4.48E-06	Fibroblast growth factor 2	sig
Fibril core_Human_Label free MS	P04062	> 497.40	GBA	< 4.02E-06	188	< 4.48E-06	Gluciosylceramidase	sig
Fibril core_Human_Label free MS	S4R3E3	> 497.40	GNAS	< 4.02E-06	189	< 4.48E-06	Guanine nucleotide-binding protein G(s) subunit alpha isoforms short	sig
Fibril core_Human_Label free MS	B2RPK0	> 497.40	HMGB1P1	< 4.02E-06	190	< 4.48E-06	Putative high mobility group protein B1-like 1	sig
Fibril core_Human_Label free MS	P24593	> 497.40	IGFBP5	< 4.02E-06	191	< 4.48E-06	Insulin-like growth factor-binding protein 5	sig
Fibril core_Human_Label free MS	Q63ZY3-2	> 497.40	KANK2	< 4.02E-06	192	< 4.48E-06	Isoform 2 of KN motif and ankyrin repeat domain-containing protein 2	sig
Fibril core_Human_Label free MS	Q9UPP5-2	> 497.40	KIAA1107	< 4.02E-06	193	< 4.48E-06	Isoform 2 of Uncharacterized protein KIAA1107	sig
Fibril core_Human_Label free MS	O76011	> 497.40	KRT34	< 4.02E-06	194	< 4.48E-06	Keratin, type I cuticular Ha4	sig
Fibril core_Human_Label free MS	Q9NSB4	> 497.40	KRT82	< 4.02E-06	195	< 4.48E-06	Keratin, type II cuticular Hb2	sig
Fibril core_Human_Label free MS	P23490	> 497.40	LOR	< 4.02E-06	196	< 4.48E-06	Loriicrin	sig
Fibril core_Human_Label free MS	O00159-2	> 497.40	MYO1C	< 4.02E-06	197	< 4.48E-06	Isoform 2 of Unconventional myosin-Ic	sig
Fibril core_Human_Label free MS	P01210	> 497.40	PENK	< 4.02E-06	198	< 4.48E-06	Proenkephalin-A	sig
Fibril core_Human_Label free MS	Q5JTB4	> 497.40	PLAC9	< 4.02E-06	199	< 4.48E-06	Placenta-specific 9, isoform CRA_b	sig
Fibril core_Human_Label free MS	P29590-11	> 497.40	PML	< 4.02E-06	200	< 4.48E-06	Isoform PML-11 of Protein PML	sig
Fibril core_Human_Label free MS	P02810	> 497.40	PRH1	< 4.02E-06	201	< 4.48E-06	Salivary acidic proline-rich phosphoprotein 1/2	sig
Fibril core_Human_Label free MS	Q16769	> 497.40	QPCT	< 4.02E-06	202	< 4.48E-06	Glutaminyl-peptide cyclotransferase	sig
Fibril core_Human_Label free MS	Q9NQC3-2	> 497.40	RTN4	< 4.02E-06	203	< 4.48E-06	Isoform 1 of plakophilin-1	sig
Fibril core_Human_Label free MS	P78539-2	> 497.40	SRPX	< 4.02E-06	204	< 4.48E-06	Isoform 2 of Sushi repeat-containing protein SRPX	sig
Fibril core_Human_Label free MS	Q5T750	> 497.40	XP32	< 4.02E-06	205	< 4.48E-06	Skin-specific protein 32	sig
Fibril core_Human_Label free MS	Q8N4Q0	> 497.40	ZADH2	< 4.02E-06	206	< 4.48E-06	Zinc-binding alcohol dehydrogenase domain-containing protein 2	sig
Fibril core_Human_Label free MS	C9IZN3	> 497.40	ACTR3C	< 4.02E-06	207	< 4.48E-06	Actin-related protein 3C	sig
Fibril core_Human_Label free MS	Q8NI60	> 497.40	ADCK3	< 4.02E-06	208	< 4.48E-06	Chaperone activity of bc1 complex-like, mitochondrial	sig
Fibril core_Human_Label free MS	Q8NHP1	> 497.40	AKR7L	< 4.02E-06	209	< 4.48E-06	Aflatoxin B1 aldehyde reductase member 4	sig
Fibril core_Human_Label free MS	Q53TS8-4	> 497.40	ALS2CR11	< 4.02E-06	210	< 4.48E-06	Isoform 4 of Amyotrophic lateral sclerosis 2 chromosomal region candidate gene 11 protein	sig
Fibril core_Human_Label free MS	F5GYV5	> 497.40	ARL6IP4	< 4.02E-06	211	< 4.48E-06	ADP-ribosylation factor-like protein 6-interacting protein 4	sig
Fibril core_Human_Label free MS	P15848	> 497.40	ARSB	< 4.02E-06	212	< 4.48E-06	Arylsulfatase B	sig
Fibril core_Human_Label free MS	O14983-2	> 497.40	ATP2A1	< 4.02E-06	213	< 4.48E-06	Isoform SERCA1A of Sarcoplasmic/endoplasmic reticulum calcium ATPase 1	sig
Fibril core_Human_Label free MS	I3L125	> 497.40	BAIAP2	< 4.02E-06	214	< 4.48E-06	Brain-specific angiogenesis inhibitor 1-associated protein 2	sig
Fibril core_Human_Label free MS	O00555-4	> 497.40	CACNA1A	< 4.02E-06	215	< 4.48E-06	Isoform 4 of Voltage-dependent P/Q-type calcium channel subunit alpha-1A	sig
Fibril core_Human_Label free MS	P51911	> 497.40	CNN1	< 4.02E-06	216	< 4.48E-06	Calponin-1	sig
Fibril core_Human_Label free MS	Q8N436	> 497.40	CPXM2	< 4.02E-06	217	< 4.48E-06	Inactive carboxypeptidase-like protein X2	sig
Fibril core_Human_Label free MS	Q8N752	> 497.40	CSNK1A1L	< 4.02E-06	218	< 4.48E-06	Casein kinase I isoform alpha-like	sig
Fibril core_Human_Label free MS	E9PAK5	> 497.40	DENND4B	< 4.02E-06	219	< 4.48E-06	DENN domain-containing protein 4B	sig
Fibril core_Human_Label free MS	Q18PE1-2	> 497.40	DOK7	< 4.02E-06	220	< 4.48E-06	Isoform 2 of Protein Dok-7	sig
Fibril core_Human_Label free MS	O60941	> 497.40	DTNB	< 4.02E-06	221	< 4.48E-06	Dystrobrevin beta	sig
Fibril core_Human_Label free MS	O94769	> 497.40	ECM2	< 4.02E-06	222	< 4.48E-06	Extracellular matrix protein 2	sig
Fibril core_Human_Label free MS	P58107	> 497.40	EPPK1	< 4.02E-06	223	< 4.48E-06	Epiplakin	sig
Fibril core_Human_Label free MS	P00742	> 497.40	F10	< 4.02E-06	224	< 4.48E-06	Coagulation factor X	sig
Fibril core_Human_Label free MS	Q14393	> 497.40	GAS6	< 4.02E-06	225	< 4.48E-06	Growth arrest-specific protein 6	sig
Fibril core_Human_Label free MS	B7Z7E9	> 497.40	GOT1	< 4.02E-06	226	< 4.48E-06	Aspartate aminotransferase	sig
Fibril core_Human_Label free MS	Q13491-2	> 497.40	GPM6B	< 4.02E-06	227	< 4.48E-06	Isoform 2 of Neuronal membrane glycoprotein M6-b	sig
Fibril core_Human_Label free MS	O60812	> 497.40	HNRNPCL1	< 4.02E-06	228	< 4.48E-06	Heterogeneous nuclear ribonucleoprotein C-like 1	sig
Fibril core_Human_Label free MS	O14732	> 497.40	IMPA2	< 4.02E-06	229	< 4.48E-06	Inositol monophosphatase 2	sig
Fibril core_Human_Label free MS	A6NCN2	> 497.40	KRT121P	< 4.02E-06	230	< 4.48E-06	Putative keratin-81-like protein KRT121P	sig
Fibril core_Human_Label free MS	P78385	> 497.40	KRT83	< 4.02E-06	231	< 4.48E-06	Keratin, type II cuticular Hb3	sig
Fibril core_Human_Label free MS	Q8IVH4	> 497.40	MMAA	< 4.02E-06	232	< 4.48E-06	Methylmalonic aciduria type A protein, mitochondrial	sig
Fibril core_Human_Label free MS	Q9Y639-1	> 497.40	NPTN	< 4.02E-06	233	< 4.48E-06	Isoform 1 of Neuroplastin	sig
Fibril core_Human_Label free MS	Q86UU1-2	> 497.40	PHLDB1	< 4.02E-06	234	< 4.48E-06	Isoform 2 of Pleckstrin homology-like domain family B member 1	sig
Fibril core_Human_Label free MS	Q8WYH2	> 497.40	PP1187	< 4.02E-06	235	< 4.48E-06	EF-hand domain-containing protein D1	sig
Fibril core_Human_Label free MS	H7BXT0	> 497.40	PROS1	< 4.02E-06	236	< 4.48E-06	Vitamin K-dependent protein S	sig
Fibril core_Human_Label free MS	O75400-2	> 497.40	PRPF40A	< 4.02E-06	237	< 4.48E-06	Isoform 2 of Pre-mRNA-processing factor 40 homolog A	sig
Fibril core_Human_Label free MS	P35030-2	> 497.40	PRSS3	< 4.02E-06	238	< 4.48E-06	Isoform 1 of plakophilin-1	sig
Fibril core_Human_Label free MS	M0R181	> 497.40	RPL21	< 4.02E-06	239	< 4.48E-06	60S ribosomal protein L21	sig
Fibril core_Human_Label free MS	P62829	> 497.40	RPL23	< 4.02E-06	240	< 4.48E-06	60S ribosomal protein L23	sig
Fibril core_Human_Label free MS	P50452	> 497.40	SERPINB8	< 4.02E-06	241	< 4.48E-06	Serpin B8	sig
Fibril core_Human_Label free MS	I3NI22	> 497.40	SGSH	< 4.02E-06	242	< 4.48E-06	N-sulphoglucosamine sulphohydrolase	sig
Fibril core_Human_Label free MS	P63208-2	> 497.40	SKP1	< 4.02E-06	243	< 4.48E-06	Isoform 2 of S-phase kinase-associated protein 1	sig
Fibril core_Human_Label free MS	O60687	> 497.40	SRPX2	< 4.02E-06	244	< 4.48E-06	Sushi repeat-containing protein SRPX2	sig
Fibril core_Human_Label free MS	Q7L0J3-2	> 497.40	SV2A	< 4.02E-06	245	< 4.48E-06	Isoform 2 of Synaptic vesicle glycoprotein 2A	sig
Fibril core_Human_Label free MS	O43294-2	> 497.40	TGFB1I1	< 4.02E-06	246	< 4.48E-06	Isoform 2 of Transforming growth factor beta-1-induced transcript 1 protein	sig
Fibril core_Human_Label free MS	Q9Y6F9	> 497.40	WNT6	< 4.02E-06	247	< 4.48E-06	Protein Wnt-6	sig
Fibril core_Human_Label free MS	H7C5Q2	> 497.40	ACOT9	< 4.02E-06	248	< 4.48E-06	Acyl-coenzyme A thioesterase 9, mitochondrial	sig
Fibril core_Human_Label free MS	C9JPM4	> 497.40	ARF4	< 4.02E-06	249	< 4.48E-06	ADP-ribosylation factor 4	sig
Fibril core_Human_Label free MS	O14514	> 497.40	BAI1	< 4.02E-06	250	< 4.48E-06	Brain-specific angiogenesis inhibitor 1	sig
Fibril core_Human_Label free MS	P02745	> 497.40	C1QA	< 4.02E-06	251	< 4.48E-06	Complement C1q subcomponent subunit A	sig
Fibril core_Human_Label free MS	D6RA08	> 497.40	C1QB	< 4.02E-06	252	< 4.48E-06	Complement C1q subcomponent subunit B	sig
Fibril core_Human_Label free MS	H0YJE3	> 497.40	CEP128	< 4.02E-06	253	< 4.48E-06	Centrosomal protein of 128 kDa	sig
Fibril core_Human_Label free MS	H3BRY3	> 497.40	CORO1A	< 4.02E-06	254	< 4.48E-06	Coronin	sig
Fibril core_Human_Label free MS	P48061-2	> 497.40	CXCL12	< 4.02E-06	255	< 4.48E-06	Isoform Alpha of Stromal cell-derived factor 1	sig
Fibril core_Human_Label free MS	Q6MZI6	> 497.40	DKFZp686D09174	< 4.02E-06	256	< 4.48E-06	Proteasome (Prosome, macropain) subunit, alpha type, 2, isoform CRA_a	sig
Fibril core_Human_Label free MS	P62861	> 497.40	FAU	< 4.02E-06	257	< 4.48E-06	40S ribosomal protein S30	sig
Fibril core_Human_Label free MS	Q99988	> 497.40	GDF15	< 4.02E-06	258	< 4.48E-06	Growth/differentiation factor 15	sig
Fibril core_Human_Label free MS	Q8N442	> 497.40	GUF1	< 4.02E-06	259	< 4.48E-06	Translation factor GUF1, mitochondrial	sig
Fibril core_Human_Label free MS	Q5JVS0	> 497.40	HABP4	< 4.02E-06	260	< 4.48E-06	Intracellular hyaluronan-binding protein 4	sig
Fibril core_Human_Label free MS	Q58FF8	> 497.40	HSP90AB2P	< 4.02E-06	261	< 4.48E-06	Putative heat shock protein HSP 90-beta 2	sig
Fibril core_Human_Label free MS	Q5T440	> 497.40	IBA57	< 4.02E-06	262	< 4.48E-06	Putative transferase CAF17, mitochondrial	sig
Fibril core_Human_Label free MS	Q6NY19-2	> 497.40	KANK3	< 4.02E-06	263	< 4.48E-06	Isoform 2 of KN motif and ankyrin repeat domain-containing protein 3	sig
Fibril core_Human_Label free MS	Q14532	> 497.40	KRT32	< 4.02E-06	264	< 4.48E-06	Keratin, type I cuticular Ha2	sig
Fibril core_Human_Label free MS	Q3SY84	> 497.40	KRT71	< 4.02E-06	265	< 4.48E-06	Keratin, type II cytoskeletal 71	sig
Fibril core_Human_Label free MS	Q7RTS7	> 497.40	KRT74	< 4.02E-06	266	< 4.48E-06	Keratin, type II cytoskeletal 74	sig
Fibril core_Human_Label free MS	Q8IUC3	> 497.40	KRTAP7-1	< 4.02E-06	267	< 4.48E-06	Keratin-associated protein 7-1 OS	sig
Fibril core_Human_Label free MS	Q9GZZ8	> 497.40	LACRT	< 4.02E-06	268	< 4.48E-06	Extracellular glycoprotein lacritin	sig
Fibril core_Human_Label free MS	H0Y9Q1	> 497.40	LAP3	< 4.02E-06	269	< 4.48E-06	Cytosol aminopeptidase	sig
Fibril core_Human_Label free MS	H0YAP4	> 497.40	LGI3	< 4.02E-06	270	< 4.48E-06	Leucine-rich repeat LGI family member 3	sig
Fibril core_Human_Label free MS	Q8N135	> 497.40	LGI4	< 4.02E-06	271	< 4.48E-06	Leucine-rich repeat LGI family member 4	sig
Fibril core_Human_Label free MS	Q93052	> 497.40	LPP	< 4.02E-06	272	< 4.48E-06	Lipoma-preferred partner	sig
Fibril core_Human_Label free MS	P20916-2	> 497.40	MAG	< 4.02E-06	273	< 4.48E-06	Isoform 2 of Myelin-associated glycoprotein	sig
Fibril core_Human_Label free MS	P26572	> 497.40	MGAT1	< 4.02E-06	274	< 4.48E-06	Alpha-1,3-mannosyl-glycoprotein 2-beta-N-acetylglucosaminyltransferase	sig
Fibril core_Human_Label free MS	A2IDA3	> 497.40	MPG	< 4.02E-06	275	< 4.48E-06	DNA-3-methyladenine glycosylase	sig
Fibril core_Human_Label free MS	Q5T653	> 497.40	MRPL2	< 4.02E-06	276	< 4.48E-06	39S ribosomal protein L2, mitochondrial	sig
Fibril core_Human_Label free MS	K7ELN9	> 497.40	PGD	< 4.02E-06	277	< 4.48E-06	6-phosphogluconate dehydrogenase, decarboxylating	sig
Fibril core_Human_Label free MS	P15153	> 497.40	RAC2	< 4.02E-06	278	< 4.48E-06	Ras-related C3 botulinum toxin substrate 2	sig
Fibril core_Human_Label free MS	C9JPE8	> 497.40	RALA	< 4.02E-06	279	< 4.48E-06	Ras-related protein Ral-A	sig
Fibril core_Human_Label free MS	C9J6B1	> 497.40	RALB	< 4.02E-06	280	< 4.48E-06	Ras-related protein Ral-B	sig
Fibril core_Human_Label free MS	O43148-2	> 497.40	RNMT	< 4.02E-06	281	< 4.48E-06	Isoform 2 of mRNA cap guanine-N7 methyltransferase	sig
Fibril core_Human_Label free MS	Q9Y3A5	> 497.40	SBDS	< 4.02E-06	282	< 4.48E-06	Ribosome maturation protein SBDS	sig
Fibril core_Human_Label free MS	O75635-2	> 497.40	SERPINB7	< 4.02E-06	283	< 4.48E-06	Isoform 2 of Serpin B7	sig
Fibril core_Human_Label free MS	Q8NB12	> 497.40	SMYD1	< 4.02E-06	284	< 4.48E-06	Histone-lysine N-methyltransferase SMYD1	sig
Fibril core_Human_Label free MS	Q8WV41	> 497.40	SNX33	< 4.02E-06	285	< 4.48E-06	Sorting nexin-33	sig
Fibril core_Human_Label free MS	P04179-2	> 497.40	SOD2	< 4.02E-06	286	< 4.48E-06	Isoform 2 of Superoxide dismutase [Mn], mitochondrial	sig
Fibril core_Human_Label free MS	K7EP07	> 497.40	TBCB	< 4.02E-06	287	< 4.48E-06	Tubulin-folding cofactor B	sig
Fibril core_Human_Label free MS	P09493-10	> 497.40	TPM1	< 4.02E-06	288	< 4.48E-06	Isoform 10 of Tropomyosin alpha-1 chain	sig
Fibril core_Human_Label free MS	P67936-2	> 497.40	TPM4	< 4.02E-06	289	< 4.48E-06	Isoform 2 of Tropomyosin alpha-4 chain	sig
Fibril core_Human_Label free MS	Q9BZF9-2	> 497.40	UACA	< 4.02E-06	290	< 4.48E-06	Isoform 2 of Uveal autoantigen with coiled-coil domains and ankyrin repeats	sig
Fibril core_Human_Label free MS	Q5JXB2	> 497.40	UBE2NL	< 4.02E-06	291	< 4.48E-06	Putative ubiquitin-conjugating enzyme E2 N-like	sig
Fibril core_Human_Label free MS	E5RIF1	> 497.40	UBE2V2	< 4.02E-06	292	< 4.48E-06	Ubiquitin-conjugating enzyme E2 variant 2	sig
Fibril core_Human_Label free MS	O14795	> 497.40	UNC13B	< 4.02E-06	293	< 4.48E-06	Protein unc-13 homolog B	sig
Fibril core_Human_Label free MS	F5H090	> 497.40	UNC13C	< 4.02E-06	294	< 4.48E-06	Protein unc-13 homolog C	sig
Fibril core_Human_Label free MS	Q96DA0	> 497.40	ZG16B	< 4.02E-06	295	< 4.48E-06	Zymogen granule protein 16 homolog B	sig
Fibril core_Human_Label free MS	P14923	49.4476	JUP	4.02006e-06	296	4.48182e-06	Junction plakoglobin	sig
Fibril core_Human_Label free MS	P52943	7.16885	CRIP2	4.43813e-05	297	4.93125e-05	Cysteine-rich protein 2	sig
Fibril core_Human_Label free MS	P47914	11.3845	RPL29	9.54084e-05	298	0.000105654	60S ribosomal protein L29	sig
Fibril core_Human_Label free MS	Q92820	174.467	GGH	9.61471e-05	299	0.000106115	Gamma-glutamyl hydrolase	sig
Fibril core_Human_Label free MS	O94811	3.38769	TPPP	0.000188587	300	0.000207446	Tubulin polymerization-promoting protein	sig
Fibril core_Human_Label free MS	Q9UM22	24.5954	EPDR1	0.000353053	301	0.000387068	Mammalian ependymin-related protein 1	sig
Fibril core_Human_Label free MS	A4D1W8	24.5954	UCC1	0.000353053	302	0.000385786	Mammalian ependymin-related protein 1	sig
Fibril core_Human_Label free MS	P63173	49.6001	RPL38	0.000486408	303	0.000529751	Large 60S ribosomal protein L38)	sig
Fibril core_Human_Label free MS	P07858	19.3645	CTSB	0.000573057	304	0.000622069	Cathepsin B	sig
Fibril core_Human_Label free MS	P62913	10.1065	RPL11	0.00137892	305	0.00149195	Large 60S ribosomal protein L11	sig
Fibril core_Human_Label free MS	P48047	3.66849	ATP5O	0.00199262	306	0.0021489	ATP synthase subunit O, mitochondrial	sig
Fibril core_Human_Label free MS	P50897	7.71376	PPT1	0.00293544	307	0.00315536	Palmitoyl-protein thioesterase 1 (PPT-1)	sig
Fibril core_Human_Label free MS	O14773-2	7.887	TPP1	0.00310261	308	0.00332423	Tripeptidyl-peptidase 1	sig
Fibril core_Human_Label free MS	P07602-2	6.49974	PSAP	0.00329121	309	0.00351488	Prosaposin	sig
Fibril core_Human_Label free MS	Q9UQM7	7.89584	CAMK2A	0.00421083	310	0.0044825	Calcium/calmodulin-dependent protein kinase type II subunit alpha	sig
Fibril core_Human_Label free MS	P21291	6.35719	CSRP1	0.00434492	311	0.00461036	Cysteine and glycine-rich protein 1	sig
Fibril core_Human_Label free MS	P06702	6.33303	S100A9	0.00504574	312	0.00533684	Protein S100-A9	sig
Fibril core_Human_Label free MS	O15075-2	3.28498	DCLK1	0.00634569	313	0.00669034	Serine/threonine-protein kinase DCLK1	sig
Fibril core_Human_Label free MS	Q13510	2.48888	ASAH1	0.00915717	314	0.00962377	Acid ceramidase (AC) (ACDase) (Acid CDase)	sig
Fibril core_Human_Label free MS	P0CG47	2.40437	UBB	0.011411	315	0.0119544	Polyubiquitin-B	sig
Fibril core_Human_Label free MS	P07355	4.60317	ANXA2	0.0121171	316	0.0126539	Annexin A2	sig
Fibril core_Human_Label free MS	G3V1A4	2.71419	CFL1	0.012459	317	0.0129699	Cofilin 1	sig
Fibril core_Human_Label free MS	F5H747	2.34915	UBC	0.0125614	318	0.0130354	Ubiquitin C	sig
Fibril core_Human_Label free MS	P62987	2.33991	UBA52	0.0128767	319	0.0133207	Ubiquitin-ribosomal protein eL40 fusion protein (CEP52)	sig
Fibril core_Human_Label free MS	J3QTR3	2.33991	RPS27A	0.0128767	320	0.0132791	Ubiquitin-40S ribosomal protein S27a	sig
Fibril core_Human_Label free MS	Q16629-2	77.6004	SRSF7	0.0144139	321	0.014818	Serine/arginine-rich splicing factor 7	sig
Fibril core_Human_Label free MS	Q5VTE0	2.641	EEF1A1P5	0.0151978	322	0.0155754	Putative elongation factor 1-alpha-like 3	sig
Fibril core_Human_Label free MS	Q13867	17.8987	BLMH	0.0194233	323	0.0198442	Bleomycin hydrolase	sig
Fibril core_Human_Label free MS	P31949	23.5516	S100A11	0.0194591	324	0.0198195	Protein S100-A11	sig
Fibril core_Human_Label free MS	P05067	11.4088	APP	0.02519	325	0.0255775	Amyloid-beta precursor protein	sig
Fibril core_Human_Label free MS	P62241	5.36288	RPS8	0.0273226	326	0.0276579	Small ribosomal subunit protein eS8	sig
Fibril core_Human_Label free MS	Q92804-2	55.8494	TAF15	0.0278628	327	0.0281184	TATA-binding protein-associated factor 2N	sig
Fibril core_Human_Label free MS	P49411	2.97622	TUFM	0.0285487	328	0.0287228	Elongation factor Tu	sig
Fibril core_Human_Label free MS	Q86UW8	10.0319	HAPLN4	0.0302623	329	0.0303543	Hyaluronan and proteoglycan link protein 4	sig
Fibril core_Human_Label free MS	P10599-2	3.78395	TXN	0.0375204	330	0.0375204	Thioredoxin	sig
																			pvalue*total/rank value
