# Supplementary material for: Amyloid fibril proteomics of AD brains reveals modifiers of aggregation and toxicity
Source: Mol Neurodegener. 2023 Sep 14;18:61. doi: 10.1186/s13024-023-00654-z (PMC10503190; doi:10.1186/s13024-023-00654-z)
Supplement: Supplementary file 6 — Additional file 6: Table S4. List of proteins identified in label-free MS analysis of amyloid fibrils isolated from mouse and human cortices following multiprotease digestion. Proteins identified in purified fibrils following their additional multiprotease digestion (N = 8 - 10). Each sheet represents an individual mouse line or human patient data sets, and each row has individual p values using Student’s t test, and adjusted p values with BH correction. Experiment = specific data set, Uniprot accession= Uniprot identifier for each protein, ratio= log2 average NSAF values (purified fibrils/homogenate), t test p value = t test p value, Rank= rank ordered proteins based on p value (if p values are identical, higher ratio was listed first), Adjusted p value is calculated using BH correction, description= protein description. [file 13024_2023_654_MOESM6_ESM.xlsx]

## Sheet: NL
Experiment	Uniprot accession	Occurrence Score	Protein	Description
Multiprotease digestion_label free MS	Q9CZ13	5	Uqcrc1	Cytochrome b-c1 complex subunit 1, mitochondrial
Multiprotease digestion_label free MS	Q6PIC6	5	Atp1a3	Sodium/potassium-transporting ATPase subunit alpha-3
Multiprotease digestion_label free MS	P63038	4	Hspd1	60 kDa heat shock protein, mitochondrial
Multiprotease digestion_label free MS	Q91XV3	4	Basp1	Brain acid soluble protein 1
Multiprotease digestion_label free MS	P11798	4	Camk2a	Calcium/calmodulin-dependent protein kinase type II subunit alpha
Multiprotease digestion_label free MS	Q9DB77	4	Uqcrc2	Cytochrome b-c1 complex subunit 2, mitochondrial
Multiprotease digestion_label free MS	Q64332	4	Syn2	Synapsin-2
Multiprotease digestion_label free MS	Q62277	4	Syp	Synaptophysin
Multiprotease digestion_label free MS	P60710	3	Actb	Actin, cytoplasmic 1
Multiprotease digestion_label free MS	P63260	3	Actg1	Actin, cytoplasmic 2
Multiprotease digestion_label free MS	P51881	3	Slc25a5	ADP/ATP translocase 2
Multiprotease digestion_label free MS	P12023	3	App	Amyloid beta A4 protein
Multiprotease digestion_label free MS	Q03265	3	Atp5a1	ATP synthase subunit alpha, mitochondrial
Multiprotease digestion_label free MS	P56480	3	Atp5b	ATP synthase subunit beta, mitochondrial
Multiprotease digestion_label free MS	Q9DCX2	3	Atp5h	ATP synthase subunit d, mitochondrial
Multiprotease digestion_label free MS	Q06185	3	Atp5i	ATP synthase subunit e, mitochondrial
Multiprotease digestion_label free MS	Q68FD5	3	Cltc	Clathrin heavy chain 1
Multiprotease digestion_label free MS	Q9CQ69	3	Uqcrq	Cytochrome b-c1 complex subunit 8
Multiprotease digestion_label free MS	Q9JHU4	3	Dync1h1	Cytoplasmic dynein 1 heavy chain 1
Multiprotease digestion_label free MS	P08551	3	Nefl	Neurofilament light polypeptide
Multiprotease digestion_label free MS	P12023.1	3	App	NLF Amyloid beta A4 protein
Multiprotease digestion_label free MS	P12023.2	3	App	NLF Amyloid beta A4 protein
Multiprotease digestion_label free MS	Q99L43	3	Cds2	Phosphatidate cytidylyltransferase 2
Multiprotease digestion_label free MS	Q8K400	3	Stxbp5	Syntaxin-binding protein 5
Multiprotease digestion_label free MS	P42669	3	Pura	Transcriptional activator protein Pur-alpha
Multiprotease digestion_label free MS	Q60932	3	Vdac1	Voltage-dependent anion-selective channel protein 1
Multiprotease digestion_label free MS	P68033	2	Actc1	Actin, alpha cardiac muscle 1
Multiprotease digestion_label free MS	P68134	2	Acta1	Actin, alpha skeletal muscle
Multiprotease digestion_label free MS	P62737	2	Acta2	Actin, aortic smooth muscle
Multiprotease digestion_label free MS	P63268	2	Actg2	Actin, gamma-enteric smooth muscle
Multiprotease digestion_label free MS	P48962	2	Slc25a4	ADP/ATP translocase 1
Multiprotease digestion_label free MS	P56382	2	Atp5e	ATP synthase subunit epsilon, mitochondrial
Multiprotease digestion_label free MS	Q8BFZ3	2	Actbl2	Beta-actin-like protein 2
Multiprotease digestion_label free MS	P28652	2	Camk2b	Calcium/calmodulin-dependent protein kinase type II subunit beta
Multiprotease digestion_label free MS	P19783	2	Cox4i1	Cytochrome c oxidase subunit 4 isoform 1, mitochondrial
Multiprotease digestion_label free MS	P12787	2	Cox5a	Cytochrome c oxidase subunit 5A, mitochondrial
Multiprotease digestion_label free MS	P31938	2	Map2k1	Dual specificity mitogen-activated protein kinase kinase 1
Multiprotease digestion_label free MS	P39053	2	Dnm1	Dynamin-1
Multiprotease digestion_label free MS	P17710	2	Hk1	Hexokinase-1
Multiprotease digestion_label free MS	Q9D6R2	2	Idh3a	Isocitrate dehydrogenase [NAD] subunit alpha, mitochondrial
Multiprotease digestion_label free MS	P02802	2	Mt1	Metallothionein-1
Multiprotease digestion_label free MS	P28184	2	Mt3	Metallothionein-3
Multiprotease digestion_label free MS	Q8CAQ8	2	Immt	Mitochondrial inner membrane protein
Multiprotease digestion_label free MS	P60202	2	Plp1	Myelin proteolipid protein
Multiprotease digestion_label free MS	Q9CR61	2	Ndufb7	NADH dehydrogenase [ubiquinone] 1 beta subcomplex subunit 7
Multiprotease digestion_label free MS	Q4FK66	2	Prpf38a	Pre-mRNA-splicing factor 38A
Multiprotease digestion_label free MS	Q8VDN2	2	Atp1a1	Sodium/potassium-transporting ATPase subunit alpha-1
Multiprotease digestion_label free MS	Q6PIE5	2	Atp1a2	Sodium/potassium-transporting ATPase subunit alpha-2
Multiprotease digestion_label free MS	Q9Z1N5	2	Ddx39b	Spliceosome RNA helicase Ddx39b
Multiprotease digestion_label free MS	Q9JIS5	2	Sv2a	Synaptic vesicle glycoprotein 2A
Multiprotease digestion_label free MS	P17182	1	Eno1	Alpha-enolase
Multiprotease digestion_label free MS	P17426	1	Ap2a1	AP-2 complex subunit alpha-1
Multiprotease digestion_label free MS	Q9D3D9	1	Atp5d	ATP synthase subunit delta, mitochondrial
Multiprotease digestion_label free MS	Q9DB20	1	Atp5o	ATP synthase subunit O, mitochondrial
Multiprotease digestion_label free MS	Q99L88	1	Sntb1	Beta-1-syntrophin
Multiprotease digestion_label free MS	Q6PHZ2	1	Camk2d	Calcium/calmodulin-dependent protein kinase type II subunit delta
Multiprotease digestion_label free MS	Q8BLQ9	1	Cadm2	Cell adhesion molecule 2
Multiprotease digestion_label free MS	P18760	1	Cfl1	Cofilin-1
Multiprotease digestion_label free MS	P12960	1	Cntn1	Contactin-1
Multiprotease digestion_label free MS	Q04447	1	Ckb	Creatine kinase B-type
Multiprotease digestion_label free MS	P30275	1	Ckmt1	Creatine kinase U-type, mitochondrial
Multiprotease digestion_label free MS	Q9CR68	1	Uqcrfs1	Cytochrome b-c1 complex subunit Rieske, mitochondrial
Multiprotease digestion_label free MS	P00405	1	Mtco2	Cytochrome c oxidase subunit 2
Multiprotease digestion_label free MS	P56391	1	Cox6b1	Cytochrome c oxidase subunit 6B1
Multiprotease digestion_label free MS	Q9CPQ1	1	Cox6c	Cytochrome c oxidase subunit 6C
Multiprotease digestion_label free MS	P08113	1	Hsp90b1	Endoplasmin
Multiprotease digestion_label free MS	P63073	1	Eif4e	Eukaryotic translation initiation factor 4E
Multiprotease digestion_label free MS	P03995	1	Gfap	Glial fibrillary acidic protein
Multiprotease digestion_label free MS	P18872	1	Gnao1	Guanine nucleotide-binding protein G(o) subunit alpha
Multiprotease digestion_label free MS	P07901	1	Hsp90aa1	Heat shock protein HSP 90-alpha
Multiprotease digestion_label free MS	P61979	1	Hnrnpk	Heterogeneous nuclear ribonucleoprotein K
Multiprotease digestion_label free MS	Q0P5X1	1	Lrriq1	Leucine-rich repeat and IQ domain-containing protein 1
Multiprotease digestion_label free MS	P20357	1	Map2	Microtubule-associated protein 2
Multiprotease digestion_label free MS	Q9CZW5	1	Tomm70a	Mitochondrial import receptor subunit TOM70
Multiprotease digestion_label free MS	Q61879	1	Myh10	Myosin-10
Multiprotease digestion_label free MS	Q9CQ75	1	Ndufa2	NADH dehydrogenase [ubiquinone] 1 alpha subcomplex subunit 2
Multiprotease digestion_label free MS	Q91YT0	1	Ndufv1	NADH dehydrogenase [ubiquinone] flavoprotein 1, mitochondrial
Multiprotease digestion_label free MS	Q9Z0E0	1	Ncdn	Neurochondrin
Multiprotease digestion_label free MS	P06837	1	Gap43	Neuromodulin
Multiprotease digestion_label free MS	O08750	1	Nfil3	Nuclear factor interleukin-3-regulated protein
Multiprotease digestion_label free MS	O70589	1	Cask	Peripheral plasma membrane protein CASK
Multiprotease digestion_label free MS	P0CG49	1	Ubb	Polyubiquitin-B
Multiprotease digestion_label free MS	P0CG50	1	Ubc	Polyubiquitin-C
Multiprotease digestion_label free MS	P67778	1	Phb	Prohibitin
Multiprotease digestion_label free MS	Q8BGC9	1	Creg2	Protein CREG2
Multiprotease digestion_label free MS	P14094	1	Atp1b1	Sodium/potassium-transporting ATPase subunit beta-1
Multiprotease digestion_label free MS	O88935	1	Syn1	Synapsin-1
Multiprotease digestion_label free MS	P46096	1	Syt1	Synaptotagmin-1
Multiprotease digestion_label free MS	P62983	1	Rps27a	Ubiquitin-40S ribosomal protein S27a
Multiprotease digestion_label free MS	P62984	1	Uba52	Ubiquitin-60S ribosomal protein L40
Multiprotease digestion_label free MS	Q5ND34	1	Wdr81	WD repeat-containing protein 81

## Sheet: NLF
Experiment	Uniprot accession	Occurrence Score	Protein	Description
Multiprotease digestion_label free MS	P60710	6	Actb	Actin, cytoplasmic 1
Multiprotease digestion_label free MS	P63260	6	Actg1	Actin, cytoplasmic 2
Multiprotease digestion_label free MS	P08551	6	Nefl	Neurofilament light polypeptide
Multiprotease digestion_label free MS	Q03265	5	Atp5a1	ATP synthase subunit alpha, mitochondrial
Multiprotease digestion_label free MS	P08553	5	Nefm	Neurofilament medium polypeptide
Multiprotease digestion_label free MS	Q6PIC6	3	Atp1a3	Sodium/potassium-transporting ATPase subunit alpha-3
Multiprotease digestion_label free MS	Q9R0K7	3	Atp2b2	Plasma membrane calcium-transporting ATPase 2
Multiprotease digestion_label free MS	P56480	3	Atp5b	ATP synthase subunit beta, mitochondrial
Multiprotease digestion_label free MS	P11798	3	Camk2a	Calcium/calmodulin-dependent protein kinase type II subunit alpha
Multiprotease digestion_label free MS	P62983	3	Rps27a	Ubiquitin-40S ribosomal protein S27a
Multiprotease digestion_label free MS	P62984	3	Uba52	Ubiquitin-60S ribosomal protein L40
Multiprotease digestion_label free MS	P0CG49	3	Ubb	Polyubiquitin-B
Multiprotease digestion_label free MS	P0CG50	3	Ubc	Polyubiquitin-C
Multiprotease digestion_label free MS	Q9CQ69	3	Uqcrq	Cytochrome b-c1 complex subunit 8
Multiprotease digestion_label free MS	Q8BFZ3	2	Actbl2	Beta-actin-like protein 2
Multiprotease digestion_label free MS	P56382	2	Atp5e	ATP synthase subunit epsilon, mitochondrial
Multiprotease digestion_label free MS	Q06185	2	Atp5i	ATP synthase subunit e, mitochondrial
Multiprotease digestion_label free MS	Q9DB20	2	Atp5o	ATP synthase subunit O, mitochondrial
Multiprotease digestion_label free MS	Q91XV3	2	Basp1	Brain acid soluble protein 1
Multiprotease digestion_label free MS	P28652	2	Camk2b	Calcium/calmodulin-dependent protein kinase type II subunit beta
Multiprotease digestion_label free MS	Q6PHZ2	2	Camk2d	Calcium/calmodulin-dependent protein kinase type II subunit delta
Multiprotease digestion_label free MS	P30275	2	Ckmt1	Creatine kinase U-type, mitochondrial
Multiprotease digestion_label free MS	P43024	2	Cox6a1	Cytochrome c oxidase subunit 6A1, mitochondrial
Multiprotease digestion_label free MS	P56391	2	Cox6b1	Cytochrome c oxidase subunit 6B1
Multiprotease digestion_label free MS	Q9D6R2	2	Idh3a	Isocitrate dehydrogenase [NAD] subunit alpha, mitochondrial
Multiprotease digestion_label free MS	Q61771	2	Kif3b	Kinesin-like protein KIF3B
Multiprotease digestion_label free MS	P02802	2	Mt1	Metallothionein-1
Multiprotease digestion_label free MS	Q9CR61	2	Ndufb7	NADH dehydrogenase [ubiquinone] 1 beta subcomplex subunit 7
Multiprotease digestion_label free MS	Q63810	2	Ppp3r1	Calcineurin subunit B type 1
Multiprotease digestion_label free MS	Q63811	2	Ppp3r2	Calcineurin subunit B type 2
Multiprotease digestion_label free MS	P43006	2	Slc1a2	Excitatory amino acid transporter 2
Multiprotease digestion_label free MS	Q8K400	2	Stxbp5	Syntaxin-binding protein 5
Multiprotease digestion_label free MS	Q64332	2	Syn2	Synapsin-2
Multiprotease digestion_label free MS	P46096	2	Syt1	Synaptotagmin-1
Multiprotease digestion_label free MS	Q9DB77	2	Uqcrc2	Cytochrome b-c1 complex subunit 2, mitochondrial
Multiprotease digestion_label free MS	P68134	1	Acta1	Actin, alpha skeletal muscle
Multiprotease digestion_label free MS	P62737	1	Acta2	Actin, aortic smooth muscle
Multiprotease digestion_label free MS	P68033	1	Actc1	Actin, alpha cardiac muscle 1
Multiprotease digestion_label free MS	P63268	1	Actg2	Actin, gamma-enteric smooth muscle
Multiprotease digestion_label free MS	P12023.1	1	App	NLF Amyloid beta A4 protein
Multiprotease digestion_label free MS	P12023.2	1	App	NLF Amyloid beta A4 protein
Multiprotease digestion_label free MS	P12023.3	1	App	NLGF Amyloid beta A4 protein
Multiprotease digestion_label free MS	P14094	1	Atp1b1	Sodium/potassium-transporting ATPase subunit beta-1
Multiprotease digestion_label free MS	Q9CR84	1	Atp5g1	ATP synthase F(0) complex subunit C1, mitochondrial
Multiprotease digestion_label free MS	P56383	1	Atp5g2	ATP synthase F(0) complex subunit C2, mitochondrial
Multiprotease digestion_label free MS	P56384	1	Atp5g3	ATP synthase F(0) complex subunit C3, mitochondrial
Multiprotease digestion_label free MS	Q9Z1G4	1	Atp6v0a1	V-type proton ATPase 116 kDa subunit a isoform 1
Multiprotease digestion_label free MS	Q9JLZ3	1	Auh	Methylglutaconyl-CoA hydratase, mitochondrial
Multiprotease digestion_label free MS	Q9CRB9	1	Chchd3	Coiled-coil-helix-coiled-coil-helix domain-containing protein 3, mitochondrial
Multiprotease digestion_label free MS	P12787	1	Cox5a	Cytochrome c oxidase subunit 5A, mitochondrial
Multiprotease digestion_label free MS	O88668	1	Creg1	Protein CREG1
Multiprotease digestion_label free MS	P0C6F1	1	Dnah2	Dynein heavy chain 2, axonemal
Multiprotease digestion_label free MS	O08792	1	Ebf2	Transcription factor COE2
Multiprotease digestion_label free MS	Q6PDI6	1	Fam63b	Protein FAM63B
Multiprotease digestion_label free MS	Q9EQR3	1	Kcnn1	Small conductance calcium-activated potassium channel protein 1
Multiprotease digestion_label free MS	P03930	1	Mtatp8	ATP synthase protein 8
Multiprotease digestion_label free MS	P00405	1	Mtco2	Cytochrome c oxidase subunit 2
Multiprotease digestion_label free MS	Q99LC3	1	Ndufa10	NADH dehydrogenase [ubiquinone] 1 alpha subcomplex subunit 10, mitochondrial
Multiprotease digestion_label free MS	P19246	1	Nefh	Neurofilament heavy polypeptide
Multiprotease digestion_label free MS	P60202	1	Plp1	Myelin proteolipid protein
Multiprotease digestion_label free MS	P48962	1	Slc25a4	ADP/ATP translocase 1
Multiprotease digestion_label free MS	P51881	1	Slc25a5	ADP/ATP translocase 2
Multiprotease digestion_label free MS	Q9JJL3	1	Slco1b2	Solute carrier organic anion transporter family member 1B2
Multiprotease digestion_label free MS	Q9CZ13	1	Uqcrc1	Cytochrome b-c1 complex subunit 1, mitochondrial
Multiprotease digestion_label free MS	Q60932	1	Vdac1	Voltage-dependent anion-selective channel protein 1
Multiprotease digestion_label free MS	Q0VEE6	1	Znf800	Zinc finger protein 800

## Sheet: NLGF
Experiment	Uniprot accession	Occurrence Score	Protein	Description
Multiprotease digestion_label free MS	P43006	7	Slc1a2	Excitatory amino acid transporter 2
Multiprotease digestion_label free MS	P68033	5	Actc1	Actin, alpha cardiac muscle 1
Multiprotease digestion_label free MS	P60710	5	Actb	Actin, cytoplasmic 1
Multiprotease digestion_label free MS	P63260	5	Actg1	Actin, cytoplasmic 2
Multiprotease digestion_label free MS	P40124	5	Cap1	Adenylyl cyclase-associated protein 1
Multiprotease digestion_label free MS	P11798	5	Camk2a	Calcium/calmodulin-dependent protein kinase type II subunit alpha
Multiprotease digestion_label free MS	P12960	5	Cntn1	Contactin-1
Multiprotease digestion_label free MS	Q9D2G2	5	Dlst	Dihydrolipoyllysine-residue succinyltransferase component of 2-oxoglutarate dehydrogenase complex, mitochondrial
Multiprotease digestion_label free MS	O08553	5	Dpysl2	Dihydropyrimidinase-related protein 2
Multiprotease digestion_label free MS	Q61771	5	Kif3b	Kinesin-like protein KIF3B
Multiprotease digestion_label free MS	P08553	5	Nefm	Neurofilament medium polypeptide
Multiprotease digestion_label free MS	Q9QWI6	5	Srcin1	SRC kinase signaling inhibitor 1
Multiprotease digestion_label free MS	Q64332	5	Syn2	Synapsin-2
Multiprotease digestion_label free MS	P48962	4	Slc25a4	ADP/ATP translocase 1
Multiprotease digestion_label free MS	Q9CR84	4	Atp5g1	ATP synthase F(0) complex subunit C1, mitochondrial
Multiprotease digestion_label free MS	P56383	4	Atp5g2	ATP synthase F(0) complex subunit C2, mitochondrial
Multiprotease digestion_label free MS	P56384	4	Atp5g3	ATP synthase F(0) complex subunit C3, mitochondrial
Multiprotease digestion_label free MS	P00848	4	Mtatp6	ATP synthase subunit a
Multiprotease digestion_label free MS	P0CG49	4	Ubb	Polyubiquitin-B
Multiprotease digestion_label free MS	P0CG50	4	Ubc	Polyubiquitin-C
Multiprotease digestion_label free MS	P62983	4	Rps27a	Ubiquitin-40S ribosomal protein S27a
Multiprotease digestion_label free MS	P62984	4	Uba52	Ubiquitin-60S ribosomal protein L40
Multiprotease digestion_label free MS	P68134	3	Acta1	Actin, alpha skeletal muscle
Multiprotease digestion_label free MS	P51881	3	Slc25a5	ADP/ATP translocase 2
Multiprotease digestion_label free MS	P08226	3	Apoe	Apolipoprotein E
Multiprotease digestion_label free MS	Q03265	3	Atp5a1	ATP synthase subunit alpha, mitochondrial
Multiprotease digestion_label free MS	P56480	3	Atp5b	ATP synthase subunit beta, mitochondrial
Multiprotease digestion_label free MS	Q9DCX2	3	Atp5h	ATP synthase subunit d, mitochondrial
Multiprotease digestion_label free MS	Q06185	3	Atp5i	ATP synthase subunit e, mitochondrial
Multiprotease digestion_label free MS	P56382	3	Atp5e	ATP synthase subunit epsilon, mitochondrial
Multiprotease digestion_label free MS	Q9DB20	3	Atp5o	ATP synthase subunit O, mitochondrial
Multiprotease digestion_label free MS	Q8BH59	3	Slc25a12	Calcium-binding mitochondrial carrier protein Aralar1
Multiprotease digestion_label free MS	P30275	3	Ckmt1	Creatine kinase U-type, mitochondrial
Multiprotease digestion_label free MS	Q9DB77	3	Uqcrc2	Cytochrome b-c1 complex subunit 2, mitochondrial
Multiprotease digestion_label free MS	Q9CQ69	3	Uqcrq	Cytochrome b-c1 complex subunit 8
Multiprotease digestion_label free MS	P19783	3	Cox4i1	Cytochrome c oxidase subunit 4 isoform 1, mitochondrial
Multiprotease digestion_label free MS	P12787	3	Cox5a	Cytochrome c oxidase subunit 5A, mitochondrial
Multiprotease digestion_label free MS	P56391	3	Cox6b1	Cytochrome c oxidase subunit 6B1
Multiprotease digestion_label free MS	P17710	3	Hk1	Hexokinase-1
Multiprotease digestion_label free MS	Q9D6R2	3	Idh3a	Isocitrate dehydrogenase [NAD] subunit alpha, mitochondrial
Multiprotease digestion_label free MS	P02802	3	Mt1	Metallothionein-1
Multiprotease digestion_label free MS	Q9CQ75	3	Ndufa2	NADH dehydrogenase [ubiquinone] 1 alpha subcomplex subunit 2
Multiprotease digestion_label free MS	Q9DCS9	3	Ndufb10	NADH dehydrogenase [ubiquinone] 1 beta subcomplex subunit 10
Multiprotease digestion_label free MS	Q9DC70	3	Ndufs7	NADH dehydrogenase [ubiquinone] iron-sulfur protein 7, mitochondrial
Multiprotease digestion_label free MS	Q91VD9	3	Ndufs1	NADH-ubiquinone oxidoreductase 75 kDa subunit, mitochondrial
Multiprotease digestion_label free MS	P13595	3	Ncam1	Neural cell adhesion molecule 1
Multiprotease digestion_label free MS	P08551	3	Nefl	Neurofilament light polypeptide
Multiprotease digestion_label free MS	P63318	3	Prkcg	Protein kinase C gamma type
Multiprotease digestion_label free MS	Q8R404	3	Qil1	Protein QIL1
Multiprotease digestion_label free MS	O88935	3	Syn1	Synapsin-1
Multiprotease digestion_label free MS	P60879	3	Snap25	Synaptosomal-associated protein 25
Multiprotease digestion_label free MS	Q9CPW5	3	Ssr2	Translocon-associated protein subunit beta
Multiprotease digestion_label free MS	P63044	3	Vamp2	Vesicle-associated membrane protein 2
Multiprotease digestion_label free MS	Q60932	3	Vdac1	Voltage-dependent anion-selective channel protein 1
Multiprotease digestion_label free MS	P16330	2	Cnp	2&#039;,3&#039;-cyclic-nucleotide 3&#039;-phosphodiesterase
Multiprotease digestion_label free MS	P61922	2	Abat	4-aminobutyrate aminotransferase, mitochondrial
Multiprotease digestion_label free MS	P63038	2	Hspd1	60 kDa heat shock protein, mitochondrial
Multiprotease digestion_label free MS	P20029	2	Hspa5	78 kDa glucose-regulated protein
Multiprotease digestion_label free MS	P62737	2	Acta2	Actin, aortic smooth muscle
Multiprotease digestion_label free MS	P63268	2	Actg2	Actin, gamma-enteric smooth muscle
Multiprotease digestion_label free MS	P84078	2	Arf1	ADP-ribosylation factor 1
Multiprotease digestion_label free MS	P61205	2	Arf3	ADP-ribosylation factor 3
Multiprotease digestion_label free MS	P84084	2	Arf5	ADP-ribosylation factor 5
Multiprotease digestion_label free MS	P12023	2	App	Amyloid beta A4 protein
Multiprotease digestion_label free MS	Q91VR2	2	Atp5c1	ATP synthase subunit gamma, mitochondrial
Multiprotease digestion_label free MS	Q925I1	2	Atad3	ATPase family AAA domain-containing protein 3
Multiprotease digestion_label free MS	Q8BFZ3	2	Actbl2	Beta-actin-like protein 2
Multiprotease digestion_label free MS	P28652	2	Camk2b	Calcium/calmodulin-dependent protein kinase type II subunit beta
Multiprotease digestion_label free MS	Q91VN4	2	Chchd6	Coiled-coil-helix-coiled-coil-helix domain-containing protein 6, mitochondrial
Multiprotease digestion_label free MS	O35658	2	C1qbp	Complement component 1 Q subcomponent-binding protein, mitochondrial
Multiprotease digestion_label free MS	Q04447	2	Ckb	Creatine kinase B-type
Multiprotease digestion_label free MS	Q9CZ13	2	Uqcrc1	Cytochrome b-c1 complex subunit 1, mitochondrial
Multiprotease digestion_label free MS	P00405	2	Mtco2	Cytochrome c oxidase subunit 2
Multiprotease digestion_label free MS	P19536	2	Cox5b	Cytochrome c oxidase subunit 5B, mitochondrial
Multiprotease digestion_label free MS	P43024	2	Cox6a1	Cytochrome c oxidase subunit 6A1, mitochondrial
Multiprotease digestion_label free MS	P17665	2	Cox7c	Cytochrome c oxidase subunit 7C, mitochondrial
Multiprotease digestion_label free MS	Q9D0M3	2	Cyc1	Cytochrome c1, heme protein, mitochondrial
Multiprotease digestion_label free MS	P97427	2	Crmp1	Dihydropyrimidinase-related protein 1
Multiprotease digestion_label free MS	Q62188	2	Dpysl3	Dihydropyrimidinase-related protein 3
Multiprotease digestion_label free MS	P10126	2	Eef1a1	Elongation factor 1-alpha 1
Multiprotease digestion_label free MS	P62631	2	Eef1a2	Elongation factor 1-alpha 2
Multiprotease digestion_label free MS	P56564	2	Slc1a3	Excitatory amino acid transporter 1
Multiprotease digestion_label free MS	P15105	2	Glul	Glutamine synthetase
Multiprotease digestion_label free MS	P18872	2	Gnao1	Guanine nucleotide-binding protein G(o) subunit alpha
Multiprotease digestion_label free MS	Q3TEA8	2	Hp1bp3	Heterochromatin protein 1-binding protein 3
Multiprotease digestion_label free MS	P08249	2	Mdh2	Malate dehydrogenase, mitochondrial
Multiprotease digestion_label free MS	Q7TSJ2	2	Map6	Microtubule-associated protein 6
Multiprotease digestion_label free MS	P60202	2	Plp1	Myelin proteolipid protein
Multiprotease digestion_label free MS	Q9CR61	2	Ndufb7	NADH dehydrogenase [ubiquinone] 1 beta subcomplex subunit 7
Multiprotease digestion_label free MS	Q810U3	2	Nfasc	Neurofascin
Multiprotease digestion_label free MS	Q8VEM8	2	Slc25a3	Phosphate carrier protein, mitochondrial
Multiprotease digestion_label free MS	P67778	2	Phb	Prohibitin
Multiprotease digestion_label free MS	P47708	2	Rph3a	Rabphilin-3A
Multiprotease digestion_label free MS	F6SEU4	2	Syngap1	Ras/Rap GTPase-activating protein SynGAP
Multiprotease digestion_label free MS	P28661	2	Sept4	Septin-4
Multiprotease digestion_label free MS	Q8VD37	2	Sgip1	SH3-containing GRB2-like protein 3-interacting protein 1
Multiprotease digestion_label free MS	Q8VDN2	2	Atp1a1	Sodium/potassium-transporting ATPase subunit alpha-1
Multiprotease digestion_label free MS	Q6PIC6	2	Atp1a3	Sodium/potassium-transporting ATPase subunit alpha-3
Multiprotease digestion_label free MS	P14094	2	Atp1b1	Sodium/potassium-transporting ATPase subunit beta-1
Multiprotease digestion_label free MS	Q62261	2	Sptbn1	Spectrin beta chain, non-erythrocytic 1
Multiprotease digestion_label free MS	Q9CQA3	2	Sdhb	Succinate dehydrogenase [ubiquinone] iron-sulfur subunit, mitochondrial
Multiprotease digestion_label free MS	P46096	2	Syt1	Synaptotagmin-1
Multiprotease digestion_label free MS	P46097	2	Syt2	Synaptotagmin-2
Multiprotease digestion_label free MS	Q8K400	2	Stxbp5	Syntaxin-binding protein 5
Multiprotease digestion_label free MS	Q8BYI9	2	Tnr	Tenascin-R
Multiprotease digestion_label free MS	Q62283	2	Tspan7	Tetraspanin-7
Multiprotease digestion_label free MS	P01831	2	Thy1	Thy-1 membrane glycoprotein
Multiprotease digestion_label free MS	P46460	2	Nsf	Vesicle-fusing ATPase
Multiprotease digestion_label free MS	Q60930	2	Vdac2	Voltage-dependent anion-selective channel protein 2
Multiprotease digestion_label free MS	Q5ND34	2	Wdr81	WD repeat-containing protein 81
Multiprotease digestion_label free MS	Q9CQV8	1	Ywhab	14-3-3 protein beta/alpha
Multiprotease digestion_label free MS	P62259	1	Ywhae	14-3-3 protein epsilon
Multiprotease digestion_label free MS	P68510	1	Ywhah	14-3-3 protein eta
Multiprotease digestion_label free MS	P61982	1	Ywhag	14-3-3 protein gamma
Multiprotease digestion_label free MS	P63101	1	Ywhaz	14-3-3 protein zeta/delta
Multiprotease digestion_label free MS	P46660	1	Ina	Alpha-internexin
Multiprotease digestion_label free MS	P17426	1	Ap2a1	AP-2 complex subunit alpha-1
Multiprotease digestion_label free MS	P17427	1	Ap2a2	AP-2 complex subunit alpha-2
Multiprotease digestion_label free MS	Q3UHD9	1	Agap2	Arf-GAP with GTPase, ANK repeat and PH domain-containing protein 2
Multiprotease digestion_label free MS	Q9D3D9	1	Atp5d	ATP synthase subunit delta, mitochondrial
Multiprotease digestion_label free MS	P56135	1	Atp5j2	ATP synthase subunit f, mitochondrial
Multiprotease digestion_label free MS	P97450	1	Atp5j	ATP synthase-coupling factor 6, mitochondrial
Multiprotease digestion_label free MS	Q9JLV1	1	Bag3	BAG family molecular chaperone regulator 3
Multiprotease digestion_label free MS	Q6PHZ2	1	Camk2d	Calcium/calmodulin-dependent protein kinase type II subunit delta
Multiprotease digestion_label free MS	Q923T9	1	Camk2g	Calcium/calmodulin-dependent protein kinase type II subunit gamma
Multiprotease digestion_label free MS	P62204	1	Calm1	Calmodulin
Multiprotease digestion_label free MS	P00920	1	Ca2	Carbonic anhydrase 2
Multiprotease digestion_label free MS	Q9JKC6	1	Cend1	Cell cycle exit and neuronal differentiation protein 1
Multiprotease digestion_label free MS	Q68FD5	1	Cltc	Clathrin heavy chain 1
Multiprotease digestion_label free MS	Q9CQX2	1	Cyb5b	Cytochrome b5 type B
Multiprotease digestion_label free MS	P99028	1	Uqcrh	Cytochrome b-c1 complex subunit 6, mitochondrial
Multiprotease digestion_label free MS	Q9D855	1	Uqcrb	Cytochrome b-c1 complex subunit 7
Multiprotease digestion_label free MS	Q9CR68	1	Uqcrfs1	Cytochrome b-c1 complex subunit Rieske, mitochondrial
Multiprotease digestion_label free MS	P00416	1	mt-Co3	Cytochrome c oxidase subunit 3 OS
Multiprotease digestion_label free MS	Q9CPQ1	1	Cox6c	Cytochrome c oxidase subunit 6C
Multiprotease digestion_label free MS	O08749	1	Dld	Dihydrolipoyl dehydrogenase, mitochondrial
Multiprotease digestion_label free MS	Q6ZQJ5	1	Dna2	DNA replication ATP-dependent helicase/nuclease DNA2
Multiprotease digestion_label free MS	Q8BGN3	1	Enpp6	Ectonucleotide pyrophosphatase/phosphodiesterase family member 6
Multiprotease digestion_label free MS	P54320	1	Eln	Elastin
Multiprotease digestion_label free MS	Q9D8N0	1	Eef1g	Elongation factor 1-gamma
Multiprotease digestion_label free MS	P08113	1	Hsp90b1	Endoplasmin
Multiprotease digestion_label free MS	Q8JZP9	1	Gas2l1	GAS2-like protein 1
Multiprotease digestion_label free MS	P03995	1	Gfap	Glial fibrillary acidic protein
Multiprotease digestion_label free MS	P16858	1	Gapdh	Glyceraldehyde-3-phosphate dehydrogenase
Multiprotease digestion_label free MS	Q64521	1	Gpd2	Glycerol-3-phosphate dehydrogenase, mitochondrial
Multiprotease digestion_label free MS	Q5PRF0	1	Heatr5a	HEAT repeat-containing protein 5A
Multiprotease digestion_label free MS	Q61696	1	Hspa1a	Heat shock 70 kDa protein 1A
Multiprotease digestion_label free MS	P17879	1	Hspa1b	Heat shock 70 kDa protein 1B
Multiprotease digestion_label free MS	P16627	1	Hspa1l	Heat shock 70 kDa protein 1-like
Multiprotease digestion_label free MS	P63017	1	Hspa8	Heat shock cognate 71 kDa protein
Multiprotease digestion_label free MS	Q9QUP5	1	Hapln1	Hyaluronan and proteoglycan link protein 1
Multiprotease digestion_label free MS	Q9WU40	1	Lemd3	Inner nuclear membrane protein Man1
Multiprotease digestion_label free MS	Q0P5X1	1	Lrriq1	Leucine-rich repeat and IQ domain-containing protein 1
Multiprotease digestion_label free MS	Q8BLK3	1	Lsamp	Limbic system-associated membrane protein
Multiprotease digestion_label free MS	Q32NY4	1	Cnnm3	Metal transporter CNNM3
Multiprotease digestion_label free MS	P28184	1	Mt3	Metallothionein-3
Multiprotease digestion_label free MS	Q9JLZ3	1	Auh	Methylglutaconyl-CoA hydratase, mitochondrial
Multiprotease digestion_label free MS	P10637	1	Mapt	Microtubule-associated protein tau
Multiprotease digestion_label free MS	Q791V5	1	Mtch2	Mitochondrial carrier homolog 2
Multiprotease digestion_label free MS	Q9D6M3	1	Slc25a22	Mitochondrial glutamate carrier 1
Multiprotease digestion_label free MS	Q9CZW5	1	Tomm70a	Mitochondrial import receptor subunit TOM70
Multiprotease digestion_label free MS	Q99LC3	1	Ndufa10	NADH dehydrogenase [ubiquinone] 1 alpha subcomplex subunit 10, mitochondrial
Multiprotease digestion_label free MS	Q7TMF3	1	Ndufa12	NADH dehydrogenase [ubiquinone] 1 alpha subcomplex subunit 12
Multiprotease digestion_label free MS	Q9ERS2	1	Ndufa13	NADH dehydrogenase [ubiquinone] 1 alpha subcomplex subunit 13
Multiprotease digestion_label free MS	Q9DCJ5	1	Ndufa8	NADH dehydrogenase [ubiquinone] 1 alpha subcomplex subunit 8
Multiprotease digestion_label free MS	Q9DC69	1	Ndufa9	NADH dehydrogenase [ubiquinone] 1 alpha subcomplex subunit 9, mitochondrial
Multiprotease digestion_label free MS	Q9CQC7	1	Ndufb4	NADH dehydrogenase [ubiquinone] 1 beta subcomplex subunit 4
Multiprotease digestion_label free MS	Q9CQJ8	1	Ndufb9	NADH dehydrogenase [ubiquinone] 1 beta subcomplex subunit 9
Multiprotease digestion_label free MS	Q91YT0	1	Ndufv1	NADH dehydrogenase [ubiquinone] flavoprotein 1, mitochondrial
Multiprotease digestion_label free MS	Q9D6J6	1	Ndufv2	NADH dehydrogenase [ubiquinone] flavoprotein 2, mitochondrial
Multiprotease digestion_label free MS	P52503	1	Ndufs6	NADH dehydrogenase [ubiquinone] iron-sulfur protein 6, mitochondrial
Multiprotease digestion_label free MS	P97300	1	Nptn	Neuroplastin
Multiprotease digestion_label free MS	Q8R322	1	Gle1	Nucleoporin GLE1
Multiprotease digestion_label free MS	Q7TSH2	1	Phkb	Phosphorylase b kinase regulatory subunit beta
Multiprotease digestion_label free MS	Q9R0K7	1	Atp2b2	Plasma membrane calcium-transporting ATPase 2
Multiprotease digestion_label free MS	Q61644	1	Pacsin1	Protein kinase C and casein kinase substrate in neurons protein 1
Multiprotease digestion_label free MS	Q76I79	1	Ssh1	Protein phosphatase Slingshot homolog 1
Multiprotease digestion_label free MS	Q8VDP3	1	Mical1	Protein-methionine sulfoxide oxidase MICAL1
Multiprotease digestion_label free MS	P35486	1	Pdha1	Pyruvate dehydrogenase E1 component subunit alpha, somatic form, mitochondrial
Multiprotease digestion_label free MS	Q9D051	1	Pdhb	Pyruvate dehydrogenase E1 component subunit beta, mitochondrial
Multiprotease digestion_label free MS	P62315	1	Snrpd1	Small nuclear ribonucleoprotein Sm D1
Multiprotease digestion_label free MS	Q6PIE5	1	Atp1a2	Sodium/potassium-transporting ATPase subunit alpha-2
Multiprotease digestion_label free MS	Q8K2B3	1	Sdha	Succinate dehydrogenase [ubiquinone] flavoprotein subunit, mitochondrial
Multiprotease digestion_label free MS	Q9Z2I8	1	Suclg2	Succinyl-CoA ligase [GDP-forming] subunit beta, mitochondrial
Multiprotease digestion_label free MS	P08228	1	Sod1	Superoxide dismutase [Cu-Zn
Multiprotease digestion_label free MS	Q8CHC4	1	Synj1	Synaptojanin-1
Multiprotease digestion_label free MS	Q99JR5	1	Tinagl1	Tubulointerstitial nephritis antigen-like
Multiprotease digestion_label free MS	Q8C3W1	1	C1orf198	Uncharacterized protein C1orf198

## Sheet: 5xFAD
Experiment	Uniprot accession	Occurrence Score	Protein	Description
Multiprotease digestion_label free MS	P63038	8	Hspd1	60 kDa heat shock protein, mitochondrial
Multiprotease digestion_label free MS	Q04447	6	Ckb	Creatine kinase B-type
Multiprotease digestion_label free MS	P39053	6	Dnm1	Dynamin-1
Multiprotease digestion_label free MS	A2APL5	6	Slc1a2	Amino acid transporter
Multiprotease digestion_label free MS	P60710	5	Actb	Actin, cytoplasmic 1
Multiprotease digestion_label free MS	P68033	5	Actc1	Actin, alpha cardiac muscle 1
Multiprotease digestion_label free MS	P63260	5	Actg1	Actin, cytoplasmic 2
Multiprotease digestion_label free MS	Q03265	5	Atp5f1a	ATP synthase subunit alpha, mitochondrial
Multiprotease digestion_label free MS	A0A087WQS5	5	Atp5g2	ATP synthase, H+-transporting, mitochondrial F0 complex, subunit C2 (subunit 9)
Multiprotease digestion_label free MS	Q9CR84	5	Atp5mc1	ATP synthase F(0) complex subunit C1, mitochondrial
Multiprotease digestion_label free MS	P56383	5	Atp5mc2	ATP synthase F(0) complex subunit C2, mitochondrial
Multiprotease digestion_label free MS	P56384	5	Atp5mc3	ATP synthase F(0) complex subunit C3, mitochondrial
Multiprotease digestion_label free MS	F8WIS9	5	Camk2a	Calcium/calmodulin-dependent protein kinase type II subunit alpha
Multiprotease digestion_label free MS	P19536	5	Cox5b	Cytochrome c oxidase subunit 5B, mitochondrial
Multiprotease digestion_label free MS	Q9D881	5	Gm11273	Cytochrome c oxidase subunit 5B, mitochondrial
Multiprotease digestion_label free MS	P48962	5	Slc25a4	ADP/ATP translocase 1
Multiprotease digestion_label free MS	P51881	5	Slc25a5	ADP/ATP translocase 2
Multiprotease digestion_label free MS	O88935	5	Syn1	Synapsin-1
Multiprotease digestion_label free MS	Q9CZ13	5	Uqcrc1	Cytochrome b-c1 complex subunit 1, mitochondrial
Multiprotease digestion_label free MS	Q60932	5	Vdac1	Voltage-dependent anion-selective channel protein 1
Multiprotease digestion_label free MS	Q99KI0	4	Aco2	Aconitate hydratase, mitochondrial
Multiprotease digestion_label free MS	O35083	4	Agpat1	1-acyl-sn-glycerol-3-phosphate acyltransferase alpha
Multiprotease digestion_label free MS	P08226	4	Apoe	Apolipoprotein E
Multiprotease digestion_label free MS	D3YYN7	4	Atp1a2	Sodium/potassium-transporting ATPase subunit alpha
Multiprotease digestion_label free MS	A0A0G2JGX4	4	Atp1a3	Sodium/potassium-transporting ATPase subunit alpha
Multiprotease digestion_label free MS	O55143	4	Atp2a2	Sarcoplasmic/endoplasmic reticulum calcium ATPase 2
Multiprotease digestion_label free MS	G5E829	4	Atp2b1	Plasma membrane calcium-transporting ATPase 1
Multiprotease digestion_label free MS	F8WHB1	4	Atp2b2	Calcium-transporting ATPase
Multiprotease digestion_label free MS	A2ALL9	4	Atp2b3	Calcium-transporting ATPase
Multiprotease digestion_label free MS	D3Z6F5	4	Atp5a1	ATP synthase subunit alpha
Multiprotease digestion_label free MS	Q8C2Q8	4	Atp5c1	ATP synthase subunit gamma
Multiprotease digestion_label free MS	P56480	4	Atp5f1b	ATP synthase subunit beta, mitochondrial
Multiprotease digestion_label free MS	Q91VR2	4	Atp5f1c	ATP synthase subunit gamma, mitochondrial
Multiprotease digestion_label free MS	Q9D3D9	4	Atp5f1d	ATP synthase subunit delta, mitochondrial
Multiprotease digestion_label free MS	P56382	4	Atp5f1e	ATP synthase subunit epsilon, mitochondrial
Multiprotease digestion_label free MS	B1ASE2	4	Atp5h	ATP synthase subunit d, mitochondrial
Multiprotease digestion_label free MS	Q78IK2	4	Atp5md	Up-regulated during skeletal muscle growth protein 5
Multiprotease digestion_label free MS	Q06185	4	Atp5me	ATP synthase subunit e, mitochondrial
Multiprotease digestion_label free MS	Q9CQQ7	4	Atp5pb	ATP synthase F(0) complex subunit B1, mitochondrial
Multiprotease digestion_label free MS	Q9DCX2	4	Atp5pd	ATP synthase subunit d, mitochondrial
Multiprotease digestion_label free MS	Q9DB20	4	Atp5po	ATP synthase subunit O, mitochondrial
Multiprotease digestion_label free MS	Q91XV3	4	Basp1	Brain acid soluble protein 1
Multiprotease digestion_label free MS	D3Z2Y8	4	Bdh1	D-beta-hydroxybutyrate dehydrogenase, mitochondrial
Multiprotease digestion_label free MS	Q5SVJ0	4	Camk2b	Calcium/calmodulin-dependent protein kinase II, beta, isoform CRA_b
Multiprotease digestion_label free MS	Q9CRB9	4	Chchd3	MICOS complex subunit Mic19
Multiprotease digestion_label free MS	Q91WS0	4	Cisd1	CDGSH iron-sulfur domain-containing protein 1
Multiprotease digestion_label free MS	A2ARP5	4	Ckmt1	Creatine kinase U-type, mitochondrial
Multiprotease digestion_label free MS	P19783	4	Cox4i1	Cytochrome c oxidase subunit 4 isoform 1, mitochondrial
Multiprotease digestion_label free MS	P12787	4	Cox5a	Cytochrome c oxidase subunit 5A, mitochondrial
Multiprotease digestion_label free MS	Q9DCW5	4	Cox6a1	Cytochrome c oxidase subunit 6A, mitochondrial
Multiprotease digestion_label free MS	A0A140LIU3	4	Cox6b1	Cytochrome c oxidase subunit 6B1
Multiprotease digestion_label free MS	Q9CPQ1	4	Cox6c	Cytochrome c oxidase subunit 6C
Multiprotease digestion_label free MS	P17665	4	Cox7c	Cytochrome c oxidase subunit 7C, mitochondrial
Multiprotease digestion_label free MS	Q64445	4	Cox8a	Cytochrome c oxidase subunit 8A, mitochondrial
Multiprotease digestion_label free MS	A0A0A0MQF6	4	Gapdh	Glyceraldehyde-3-phosphate dehydrogenase
Multiprotease digestion_label free MS	P03995	4	Gfap	Glial fibrillary acidic protein
Multiprotease digestion_label free MS	P26443	4	Glud1	Glutamate dehydrogenase 1, mitochondrial
Multiprotease digestion_label free MS	P15105	4	Glul	Glutamine synthetase
Multiprotease digestion_label free MS	S4R1W1	4	Gm3839	Glyceraldehyde-3-phosphate dehydrogenase
Multiprotease digestion_label free MS	P18872	4	Gnao1	Guanine nucleotide-binding protein G(o) subunit alpha
Multiprotease digestion_label free MS	P62874	4	Gnb1	Guanine nucleotide-binding protein G(I)/G(S)/G(T) subunit beta-1
Multiprotease digestion_label free MS	Q9CQJ1	4	Higd2a	HIG1 domain family member 2A
Multiprotease digestion_label free MS	G3UVV4	4	Hk1	Hexokinase 1, isoform CRA_f
Multiprotease digestion_label free MS	P17095	4	Hmga1	High mobility group protein HMG-I/HMG-Y
Multiprotease digestion_label free MS	Q9D6R2	4	Idh3a	Isocitrate dehydrogenase [NAD] subunit alpha, mitochondrial
Multiprotease digestion_label free MS	Q91VA7	4	Idh3b	Isocitrate dehydrogenase [NAD] subunit, mitochondrial
Multiprotease digestion_label free MS	E9Q800	4	Immt	MICOS complex subunit MIC60
Multiprotease digestion_label free MS	P08249	4	Mdh2	Malate dehydrogenase, mitochondrial
Multiprotease digestion_label free MS	P03930	4	Mtatp8	ATP synthase protein 8
Multiprotease digestion_label free MS	P00397	4	Mtco1	Cytochrome c oxidase subunit 1
Multiprotease digestion_label free MS	Q9Z0E0	4	Ncdn	Neurochondrin
Multiprotease digestion_label free MS	Q99LC3	4	Ndufa10	NADH dehydrogenase [ubiquinone] 1 alpha subcomplex subunit 10, mitochondrial
Multiprotease digestion_label free MS	G5E814	4	Ndufa11	MCG5603
Multiprotease digestion_label free MS	A0A0R4J275	4	Ndufa12	NADH dehydrogenase [ubiquinone] 1 alpha subcomplex subunit 12
Multiprotease digestion_label free MS	Q9CQ75	4	Ndufa2	NADH dehydrogenase [ubiquinone] 1 alpha subcomplex subunit 2
Multiprotease digestion_label free MS	Q62425	4	Ndufa4	Cytochrome c oxidase subunit NDUFA4
Multiprotease digestion_label free MS	Q9DCJ5	4	Ndufa8	NADH dehydrogenase [ubiquinone] 1 alpha subcomplex subunit 8
Multiprotease digestion_label free MS	Q9DCS9	4	Ndufb10	NADH dehydrogenase [ubiquinone] 1 beta subcomplex subunit 10
Multiprotease digestion_label free MS	Q9CQZ6	4	Ndufb3	NADH dehydrogenase [ubiquinone] 1 beta subcomplex subunit 3
Multiprotease digestion_label free MS	Q9D6J5	4	Ndufb8	NADH dehydrogenase [ubiquinone] 1 beta subcomplex subunit 8, mitochondrial
Multiprotease digestion_label free MS	Q9CQJ8	4	Ndufb9	NADH dehydrogenase [ubiquinone] 1 beta subcomplex subunit 9
Multiprotease digestion_label free MS	Q91VD9	4	Ndufs1	NADH-ubiquinone oxidoreductase 75 kDa subunit, mitochondrial
Multiprotease digestion_label free MS	Q9DCT2	4	Ndufs3	NADH dehydrogenase [ubiquinone] iron-sulfur protein 3, mitochondrial
Multiprotease digestion_label free MS	P52503	4	Ndufs6	NADH dehydrogenase [ubiquinone] iron-sulfur protein 6, mitochondrial
Multiprotease digestion_label free MS	Q91YT0	4	Ndufv1	NADH dehydrogenase [ubiquinone] flavoprotein 1, mitochondrial
Multiprotease digestion_label free MS	P08551	4	Nefl	Neurofilament light polypeptide
Multiprotease digestion_label free MS	P08553	4	Nefm	Neurofilament medium polypeptide
Multiprotease digestion_label free MS	G3UX86	4	Nsf	Vesicle-fusing ATPase
Multiprotease digestion_label free MS	P27773	4	Pdia3	Protein disulfide-isomerase A3
Multiprotease digestion_label free MS	P67778	4	Phb	Prohibitin
Multiprotease digestion_label free MS	F6QPR1	4	Phb2	Prohibitin-2
Multiprotease digestion_label free MS	P17742	4	Ppia	Peptidyl-prolyl cis-trans isomerase A
Multiprotease digestion_label free MS	Q9Z1R9	4	Prss1	MCG124046
Multiprotease digestion_label free MS	P47963	4	Rpl13	60S ribosomal protein L13
Multiprotease digestion_label free MS	P41105	4	Rpl28	60S ribosomal protein L28
Multiprotease digestion_label free MS	P14131	4	Rps16	40S ribosomal protein S16
Multiprotease digestion_label free MS	P60867	4	Rps20	40S ribosomal protein S20
Multiprotease digestion_label free MS	Q9CQA3	4	Sdhb	Succinate dehydrogenase [ubiquinone] iron-sulfur subunit, mitochondrial
Multiprotease digestion_label free MS	Q91V61	4	Sfxn3	Sideroflexin-3
Multiprotease digestion_label free MS	Q9D6M3	4	Slc25a22	Mitochondrial glutamate carrier 1
Multiprotease digestion_label free MS	Q8VEM8	4	Slc25a3	Phosphate carrier protein, mitochondrial
Multiprotease digestion_label free MS	P60879	4	Snap25	Synaptosomal-associated protein 25
Multiprotease digestion_label free MS	P11031	4	Sub1	Activated RNA polymerase II transcriptional coactivator p15
Multiprotease digestion_label free MS	A0A0N4SVU4	4	Suclg1	Succinate--CoA ligase [ADP/GDP-forming] subunit alpha, mitochondrial
Multiprotease digestion_label free MS	P46096	4	Syt1	Synaptotagmin-1
Multiprotease digestion_label free MS	A0A1L1SUX8	4	Thy1	Thy-1 membrane glycoprotein
Multiprotease digestion_label free MS	Q9WV98	4	Timm9	Mitochondrial import inner membrane translocase subunit Tim9
Multiprotease digestion_label free MS	Q9CZW5	4	Tomm70	Mitochondrial import receptor subunit TOM70
Multiprotease digestion_label free MS	Q9DB77	4	Uqcrc2	Cytochrome b-c1 complex subunit 2, mitochondrial
Multiprotease digestion_label free MS	Q9CR68	4	Uqcrfs1	Cytochrome b-c1 complex subunit Rieske, mitochondrial
Multiprotease digestion_label free MS	Q9CQ69	4	Uqcrq	Cytochrome b-c1 complex subunit 8
Multiprotease digestion_label free MS	G3UX26	4	Vdac2	Voltage-dependent anion-selective channel protein 2
Multiprotease digestion_label free MS	J3QMG3	4	Vdac3	Voltage-dependent anion-selective channel protein 3
Multiprotease digestion_label free MS	P62259	4	Ywhae	14-3-3 protein epsilon
Multiprotease digestion_label free MS	Q8QZT1	3	Acat1	Acetyl-CoA acetyltransferase, mitochondrial
Multiprotease digestion_label free MS	P62737	3	Acta2	Actin, aortic smooth muscle
Multiprotease digestion_label free MS	A0A0G2JF60	3	Aldh2	Aldehyde dehydrogenase, mitochondrial
Multiprotease digestion_label free MS	A0A2I3BPT1	3	App	Amyloid-beta A4 protein
Multiprotease digestion_label free MS	P84078	3	Arf1	ADP-ribosylation factor 1
Multiprotease digestion_label free MS	P61205	3	Arf3	ADP-ribosylation factor 3
Multiprotease digestion_label free MS	F8WHP8	3	Atp5j2	ATP synthase, H+-transporting, mitochondrial F0 complex, subunit F2
Multiprotease digestion_label free MS	P56135	3	Atp5mf	ATP synthase subunit f, mitochondrial
Multiprotease digestion_label free MS	K3W4Q8	3	Bsg	Basigin
Multiprotease digestion_label free MS	Q91VN4	3	Chchd6	MICOS complex subunit Mic25
Multiprotease digestion_label free MS	P16330	3	Cnp	2&#039;,3&#039;-cyclic-nucleotide 3&#039;-phosphodiesterase
Multiprotease digestion_label free MS	A0A2R8VHK1	3	Cyc1	Cytochrome c1, heme protein, mitochondrial
Multiprotease digestion_label free MS	O08749	3	Dld	Dihydrolipoyl dehydrogenase, mitochondrial
Multiprotease digestion_label free MS	P54320	3	Eln	Elastin
Multiprotease digestion_label free MS	E9PYL9	3	Gm10036	Predicted gene 10036
Multiprotease digestion_label free MS	A0A1B0GRJ5	3	Gm45799	Predicted gene 45799
Multiprotease digestion_label free MS	E9PZB3	3	Gm5093	Predicted gene 5093
Multiprotease digestion_label free MS	Q99JY0	3	Hadhb	Trifunctional enzyme subunit beta, mitochondrial
Multiprotease digestion_label free MS	B1B0C7	3	Hspg2	Basement membrane-specific heparan sulfate proteoglycan core protein
Multiprotease digestion_label free MS	P70404	3	Idh3g	Isocitrate dehydrogenase [NAD] subunit gamma 1, mitochondrial
Multiprotease digestion_label free MS	P46660	3	Ina	Alpha-internexin
Multiprotease digestion_label free MS	Q61771	3	Kif3b	Kinesin-like protein KIF3B
Multiprotease digestion_label free MS	Q7TNS2	3	Minos1	Mitochondrial inner membrane organizing system
Multiprotease digestion_label free MS	D3YV37	3	Myl12a	Myosin, light chain 12A, regulatory, non-sarcomeric
Multiprotease digestion_label free MS	Q8BLF1	3	Nceh1	Neutral cholesterol ester hydrolase 1
Multiprotease digestion_label free MS	A0A0R3P9C8	3	Ndufa9	NADH dehydrogenase [ubiquinone] 1 alpha subcomplex subunit 9, mitochondrial
Multiprotease digestion_label free MS	Q9CR61	3	Ndufb7	NADH dehydrogenase [ubiquinone] 1 beta subcomplex subunit 7
Multiprotease digestion_label free MS	Q99LY9	3	Ndufs5	NADH dehydrogenase [ubiquinone] iron-sulfur protein 5
Multiprotease digestion_label free MS	Q9DC70	3	Ndufs7	NADH dehydrogenase [ubiquinone] iron-sulfur protein 7, mitochondrial
Multiprotease digestion_label free MS	A2BH06	3	Rpl11	60S ribosomal protein L11
Multiprotease digestion_label free MS	Q8K2B3	3	Sdha	Succinate dehydrogenase [ubiquinone] flavoprotein subunit, mitochondrial
Multiprotease digestion_label free MS	Q80U23	3	Snph	Syntaphilin
Multiprotease digestion_label free MS	Q64332	3	Syn2	Synapsin-2
Multiprotease digestion_label free MS	P46097	3	Syt2	Synaptotagmin-2
Multiprotease digestion_label free MS	D6RG99	3	Timm10b	Mitochondrial import inner membrane translocase subunit Tim10 B
Multiprotease digestion_label free MS	Q8VDN2	2	Atp1a1	Sodium/potassium-transporting ATPase subunit alpha-1
Multiprotease digestion_label free MS	F6V4K0	2	Atp2b4	Plasma membrane calcium-transporting ATPase 4
Multiprotease digestion_label free MS	F6R307	2	Auh	Methylglutaconyl-CoA hydratase, mitochondrial
Multiprotease digestion_label free MS	P62204	2	Calm1	Calmodulin
Multiprotease digestion_label free MS	P0DP27	2	Calm2	Calmodulin-2
Multiprotease digestion_label free MS	G3UX57	2	Calm3	Calmodulin-3
Multiprotease digestion_label free MS	Q9JKC6	2	Cend1	Cell cycle exit and neuronal differentiation protein 1
Multiprotease digestion_label free MS	P12960	2	Cntn1	Contactin-1
Multiprotease digestion_label free MS	A0A1D5RLP1	2	Cotl1	Coactosin-like protein
Multiprotease digestion_label free MS	P16381	2	D1Pas1	Putative ATP-dependent RNA helicase Pl10
Multiprotease digestion_label free MS	Q501J6	2	Ddx17	Probable ATP-dependent RNA helicase DDX17
Multiprotease digestion_label free MS	Q62167	2	Ddx3x	ATP-dependent RNA helicase DDX3X
Multiprotease digestion_label free MS	Q99L04	2	Dhrs1	Dehydrogenase/reductase SDR family member 1
Multiprotease digestion_label free MS	Q8BMF4	2	Dlat	Dihydrolipoyllysine-residue acetyltransferase component of pyruvate dehydrogenase complex, mitochondrial
Multiprotease digestion_label free MS	Q9D2G2	2	Dlst	Dihydrolipoyllysine-residue succinyltransferase component of 2-oxoglutarate dehydrogenase complex, mitochondrial
Multiprotease digestion_label free MS	Q9R0P5	2	Dstn	Destrin
Multiprotease digestion_label free MS	Q9JHU4	2	Dync1h1	Cytoplasmic dynein 1 heavy chain 1
Multiprotease digestion_label free MS	Q9D6U8	2	Fam162a	Protein FAM162A
Multiprotease digestion_label free MS	B1ATI9	2	Gas7	Growth arrest-specific protein 7
Multiprotease digestion_label free MS	B2RSH2	2	Gnai1	Guanine nucleotide-binding protein G(i) subunit alpha-1
Multiprotease digestion_label free MS	P08752	2	Gnai2	Guanine nucleotide-binding protein G(i) subunit alpha-2
Multiprotease digestion_label free MS	P05202	2	Got2	Aspartate aminotransferase, mitochondrial
Multiprotease digestion_label free MS	A2AM65	2	Hp1bp3	Heterochromatin protein 1-binding protein 3
Multiprotease digestion_label free MS	P31938	2	Map2k1	Dual specificity mitogen-activated protein kinase kinase 1
Multiprotease digestion_label free MS	D3Z6G3	2	Mapre3	Microtubule-associated protein RP/EB family member 3
Multiprotease digestion_label free MS	A0A1W2P6F6	2	Myl6	Myosin light polypeptide 6
Multiprotease digestion_label free MS	Q9CPP6	2	Ndufa5	NADH dehydrogenase [ubiquinone] 1 alpha subcomplex subunit 5
Multiprotease digestion_label free MS	P0DN34	2	Ndufb1	NADH dehydrogenase [ubiquinone] 1 beta subcomplex subunit 1
Multiprotease digestion_label free MS	A0A338P7A0	2	Ndufs4	NADH dehydrogenase [ubiquinone] iron-sulfur protein 4, mitochondrial
Multiprotease digestion_label free MS	Q8K3J1	2	Ndufs8	NADH dehydrogenase [ubiquinone] iron-sulfur protein 8, mitochondrial
Multiprotease digestion_label free MS	O55125	2	Nipsnap1	Protein NipSnap homolog 1
Multiprotease digestion_label free MS	A0A140LHU3	2	Olfr93	Olfactory receptor 93
Multiprotease digestion_label free MS	D3YWF6	2	Otub1	Ubiquitin thioesterase OTUB1
Multiprotease digestion_label free MS	E0CYF2	2	Pcmt1	Protein-L-isoaspartate(D-aspartate) O-methyltransferase
Multiprotease digestion_label free MS	P35486	2	Pdha1	Pyruvate dehydrogenase E1 component subunit alpha, somatic form, mitochondrial
Multiprotease digestion_label free MS	A0A1L1SQV8	2	Pkm	Pyruvate kinase PKM
Multiprotease digestion_label free MS	P60202	2	Plp1	Myelin proteolipid protein
Multiprotease digestion_label free MS	G3UZJ4	2	Prdx5	Peroxiredoxin-5, mitochondrial
Multiprotease digestion_label free MS	P63318	2	Prkcg	Protein kinase C gamma type
Multiprotease digestion_label free MS	Q9Z268	2	Rasal1	RasGAP-activating-like protein 1
Multiprotease digestion_label free MS	Q9D1R9	2	Rpl34	60S ribosomal protein L34
Multiprotease digestion_label free MS	P12970	2	Rpl7a	60S ribosomal protein L7a
Multiprotease digestion_label free MS	A0A140T8L3	2	Rpl7a-ps5	Ribosomal protein L7A, pseudogene 5
Multiprotease digestion_label free MS	A0A1B0GSE8	2	Rps11	40S ribosomal protein S11
Multiprotease digestion_label free MS	P16546	2	Sptan1	Spectrin alpha chain, non-erythrocytic 1
Multiprotease digestion_label free MS	Q68FG2	2	Sptbn2	Spectrin beta chain
Multiprotease digestion_label free MS	Q62277	2	Syp	Synaptophysin
Multiprotease digestion_label free MS	A0A0U1RNQ6	2	Tufm	Elongation factor Tu, mitochondrial
Multiprotease digestion_label free MS	Q9CQB4	2	Uqcrb	Cytochrome b-c1 complex subunit 7
Multiprotease digestion_label free MS	Q9D2Q7	2	Uqcrh	Cytochrome b-c1 complex subunit 6, mitochondrial
Multiprotease digestion_label free MS	P63101	2	Ywhaz	14-3-3 protein zeta/delta
Multiprotease digestion_label free MS	Q9CPN9	1	2210010C04Rik	RIKEN cDNA 2210010C04 gene
Multiprotease digestion_label free MS	Q6AXD2	1	Abi2	Abi2 protein
Multiprotease digestion_label free MS	P68134	1	Acta1	Actin, alpha skeletal muscle
Multiprotease digestion_label free MS	Q8BFZ3	1	Actbl2	Beta-actin-like protein 2
Multiprotease digestion_label free MS	A0A0U1RQ96	1	Actg2	Actin, gamma-enteric smooth muscle
Multiprotease digestion_label free MS	E9Q1K3	1	Add1	Alpha-adducin
Multiprotease digestion_label free MS	Q8JZQ2	1	Afg3l2	AFG3-like protein 2
Multiprotease digestion_label free MS	F6TEU8	1	Ak4	Adenylate kinase 4, mitochondrial
Multiprotease digestion_label free MS	Q8BWF0	1	Aldh5a1	Succinate-semialdehyde dehydrogenase, mitochondrial
Multiprotease digestion_label free MS	P05063	1	Aldoc	Fructose-bisphosphate aldolase C
Multiprotease digestion_label free MS	P84091	1	Ap2m1	AP-2 complex subunit mu
Multiprotease digestion_label free MS	Q925I1	1	Atad3	ATPase family AAA domain-containing protein 3
Multiprotease digestion_label free MS	H3BKI6	1	Atad3a	ATPase family, AAA domain-containing 3A
Multiprotease digestion_label free MS	I7HIF3	1	Atp1b2	ATPase, Na+/K+ transporting, beta 2 polypeptide
Multiprotease digestion_label free MS	Q8BTB6	1	Atp5k	ATP synthase, H+-transporting, mitochondrial F1F0 complex, subunit E
Multiprotease digestion_label free MS	Q9CPQ8	1	Atp5mg	ATP synthase subunit g, mitochondrial
Multiprotease digestion_label free MS	P63082	1	Atp6v0c	V-type proton ATPase 16 kDa proteolipid subunit
Multiprotease digestion_label free MS	O54962	1	Banf1	Barrier-to-autointegration factor
Multiprotease digestion_label free MS	P98086	1	C1qa	Complement C1q subcomponent subunit A
Multiprotease digestion_label free MS	O35658	1	C1qbp	Complement component 1 Q subcomponent-binding protein, mitochondrial
Multiprotease digestion_label free MS	G3UZM4	1	Cadm2	Cell adhesion molecule 2
Multiprotease digestion_label free MS	A0A286YCB8	1	Camk2g	Calcium/calmodulin-dependent protein kinase type II subunit gamma
Multiprotease digestion_label free MS	P35564	1	Canx	Calnexin
Multiprotease digestion_label free MS	Q9CXS4	1	Cenpv	Centromere protein V
Multiprotease digestion_label free MS	F8WGL3	1	Cfl1	Cofilin-1
Multiprotease digestion_label free MS	Q68FD5	1	Cltc	Clathrin heavy chain
Multiprotease digestion_label free MS	E9PUU2	1	Clu	Clusterin
Multiprotease digestion_label free MS	P48771	1	Cox7a2	Cytochrome c oxidase subunit 7A2, mitochondrial
Multiprotease digestion_label free MS	Q9CZU6	1	Cs	Citrate synthase, mitochondrial
Multiprotease digestion_label free MS	Q62095	1	Ddx3y	ATP-dependent RNA helicase DDX3Y
Multiprotease digestion_label free MS	Q8BTS0	1	Ddx5	DEAD (Asp-Glu-Ala-Asp) box polypeptide 5
Multiprotease digestion_label free MS	Q99LT0	1	Dpy30	Protein dpy-30 homolog
Multiprotease digestion_label free MS	Q9D0M5	1	Dynll2	Dynein light chain 2, cytoplasmic
Multiprotease digestion_label free MS	P62631	1	Eef1a2	Elongation factor 1-alpha 2
Multiprotease digestion_label free MS	P58252	1	Eef2	Elongation factor
Multiprotease digestion_label free MS	P60330	1	Espl1	Separin
Multiprotease digestion_label free MS	Q6PF96	1	Etfdh	Electron transfer flavoprotein-ubiquinone oxidoreductase, mitochondrial
Multiprotease digestion_label free MS	P97807	1	Fh	Fumarate hydratase, mitochondrial
Multiprotease digestion_label free MS	A2AEX8	1	Fhl1	Four and a half LIM domains 1, isoform CRA_b
Multiprotease digestion_label free MS	G3UZF1	1	Gm20509	Predicted gene 20509
Multiprotease digestion_label free MS	A0A140LHH9	1	Gm35339	Predicted gene, 35339
Multiprotease digestion_label free MS	Q66L47	1	Gnal	Guanine nucleotide binding protein, alpha stimulating, olfactory type
Multiprotease digestion_label free MS	A2A610	1	Gnas	Guanine nucleotide-binding protein G(s) subunit alpha isoforms short
Multiprotease digestion_label free MS	D3Z1T4	1	Gnb2	Guanine nucleotide-binding protein G(I)/G(S)/G(T) subunit beta-2
Multiprotease digestion_label free MS	A2AQR0	1	Gpd2	Glycerol-3-phosphate dehydrogenase
Multiprotease digestion_label free MS	P35802	1	Gpm6a	Neuronal membrane glycoprotein M6-a
Multiprotease digestion_label free MS	A8DUK4	1	Hbb-bs	Beta-globin
Multiprotease digestion_label free MS	A0A0J9YUZ4	1	Hmgb1	High mobility group protein B1
Multiprotease digestion_label free MS	A0A286YCM2	1	Hnrnpk	Heterogeneous nuclear ribonucleoprotein K
Multiprotease digestion_label free MS	P11499	1	Hsp90ab1	Heat shock protein HSP 90-beta
Multiprotease digestion_label free MS	Q7M079	1	Hsp90b1	Calcium-binding protein 4
Multiprotease digestion_label free MS	P63017	1	Hspa8	Heat shock cognate 71 kDa protein
Multiprotease digestion_label free MS	P38647	1	Hspa9	Stress-70 protein, mitochondrial
Multiprotease digestion_label free MS	Q9R118	1	Htra1	Serine protease HTRA1
Multiprotease digestion_label free MS	Q61292	1	Lamb2	Laminin subunit beta-2
Multiprotease digestion_label free MS	E0CZH6	1	Marc2	Mitochondrial amidoxime reducing component 2
Multiprotease digestion_label free MS	Q8VHJ5	1	Mark1	Serine/threonine-protein kinase MARK1
Multiprotease digestion_label free MS	F6ZS70	1	Mark2	Non-specific serine/threonine protein kinase
Multiprotease digestion_label free MS	Q03141	1	Mark3	MAP/microtubule affinity-regulating kinase 3
Multiprotease digestion_label free MS	D3YY81	1	Mecp2	Methyl-CpG-binding protein 2
Multiprotease digestion_label free MS	Q9CPU4	1	Mgst3	Microsomal glutathione S-transferase 3
Multiprotease digestion_label free MS	Q9D023	1	Mpc2	Mitochondrial pyruvate carrier 2
Multiprotease digestion_label free MS	P00405	1	Mtco2	Cytochrome c oxidase subunit 2
Multiprotease digestion_label free MS	Q3UH59	1	Myh10	Myosin-10
Multiprotease digestion_label free MS	P28663	1	Napb	Beta-soluble NSF attachment protein
Multiprotease digestion_label free MS	A0A0A6YY91	1	Ncam1	Neural cell adhesion molecule 1
Multiprotease digestion_label free MS	O35683	1	Ndufa1	NADH dehydrogenase [ubiquinone] 1 alpha subcomplex subunit 1
Multiprotease digestion_label free MS	A0A2R8VI90	1	Ndufa6	NADH dehydrogenase [ubiquinone] 1 alpha subcomplex subunit 6
Multiprotease digestion_label free MS	Q9CQC7	1	Ndufb4	NADH dehydrogenase [ubiquinone] 1 beta subcomplex subunit 4
Multiprotease digestion_label free MS	Q9CQY9	1	Ndufc1	NADH dehydrogenase [ubiquinone] 1 subunit C1, mitochondrial
Multiprotease digestion_label free MS	Q9D6J6	1	Ndufv2	NADH dehydrogenase [ubiquinone] flavoprotein 2, mitochondrial
Multiprotease digestion_label free MS	Q04690	1	Nf1	Neurofibromin
Multiprotease digestion_label free MS	P10493	1	Nid1	Nidogen-1
Multiprotease digestion_label free MS	H7BX01	1	Opa1	Dynamin-like 120 kDa protein, mitochondrial
Multiprotease digestion_label free MS	Q9D051	1	Pdhb	Pyruvate dehydrogenase E1 component subunit beta, mitochondrial
Multiprotease digestion_label free MS	Q4FK66	1	Prpf38a	Pre-mRNA-splicing factor 38A
Multiprotease digestion_label free MS	P42669	1	Pura	Transcriptional activator protein Pur-alpha
Multiprotease digestion_label free MS	Q3TLP8	1	Rac1	RAS-related C3 botulinum substrate 1, isoform CRA_a
Multiprotease digestion_label free MS	D4ABH6	1	Rattus norvegicus	Uncharacterized protein
Multiprotease digestion_label free MS	P61358	1	Rpl27	60S ribosomal protein L27
Multiprotease digestion_label free MS	P14115	1	Rpl27a	60S ribosomal protein L27a
Multiprotease digestion_label free MS	P62900	1	Rpl31	60S ribosomal protein L31
Multiprotease digestion_label free MS	O55142	1	Rpl35a	60S ribosomal protein L35a
Multiprotease digestion_label free MS	P61514	1	Rpl37a	60S ribosomal protein L37a
Multiprotease digestion_label free MS	Q9JJI8	1	Rpl38	60S ribosomal protein L38
Multiprotease digestion_label free MS	P62274	1	Rps29	40S ribosomal protein S29
Multiprotease digestion_label free MS	P62908	1	Rps3	40S ribosomal protein S3
Multiprotease digestion_label free MS	P62754	1	Rps6	40S ribosomal protein S6
Multiprotease digestion_label free MS	O55131	1	Sept7	Septin-7
Multiprotease digestion_label free MS	Q62419	1	Sh3gl1	Endophilin-A2
Multiprotease digestion_label free MS	A2ALV1	1	Sh3gl2	Endophilin-A1
Multiprotease digestion_label free MS	P56564	1	Slc1a3	Excitatory amino acid transporter 1
Multiprotease digestion_label free MS	Q8BH59	1	Slc25a12	Calcium-binding mitochondrial carrier protein Aralar1
Multiprotease digestion_label free MS	Q6GQS1	1	Slc25a23	Calcium-binding mitochondrial carrier protein SCaMC-3
Multiprotease digestion_label free MS	C9EH87	1	Spna2	Alpha II
Multiprotease digestion_label free MS	Q9JIS5	1	Sv2a	Synaptic vesicle glycoprotein 2A
Multiprotease digestion_label free MS	A2AVA0	1	Svep1	Sushi, von Willebrand factor type A, EGF and pentraxin domain-containing protein 1
Multiprotease digestion_label free MS	A0A0A6YVS6	1	Syngap1	Ras/Rap GTPase-activating protein SynGAP
Multiprotease digestion_label free MS	P62073	1	Timm10	Mitochondrial import inner membrane translocase subunit Tim10
Multiprotease digestion_label free MS	H3BJ97	1	Tinagl1	Tubulointerstitial nephritis antigen-like
Multiprotease digestion_label free MS	Q8R1I1	1	Uqcr10	Cytochrome b-c1 complex subunit 9
Multiprotease digestion_label free MS	A2AKJ2	1	Vim	Vimentin
Multiprotease digestion_label free MS	F6XD87	1	Wdr81	WD repeat-containing protein 81
Multiprotease digestion_label free MS	O70230	1	Znf143	Zinc finger protein 143

## Sheet: A0
Experiment	Uniprot accession	Occurrence Score	Protein	Description
Multiprotease digestion_label free MS	H0Y7A7	10	CALM2	Calmodulin
Multiprotease digestion_label free MS	Q12860	10	CNTN1	Contactin-1
Multiprotease digestion_label free MS	Q16555	10	DPYSL2	Dihydropyrimidinase-related protein 2
Multiprotease digestion_label free MS	P09104	10	ENO2	Gamma-enolase
Multiprotease digestion_label free MS	P55268	10	LAMB2	Laminin subunit beta-2
Multiprotease digestion_label free MS	P62158	9	CALM1	Calmodulin-1
Multiprotease digestion_label free MS	P17677-2	9	GAP43	Isoform 2 of Neuromodulin
Multiprotease digestion_label free MS	P23434	9	GCSH	Glycine cleavage system H protein, mitochondrial
Multiprotease digestion_label free MS	O15230	9	LAMA5	Laminin subunit alpha-5
Multiprotease digestion_label free MS	J3QTR3	9	RPS27A	Ubiquitin
Multiprotease digestion_label free MS	M0R1V7	9	UBA52	Ubiquitin-60S ribosomal protein L40
Multiprotease digestion_label free MS	P0CG47	9	UBB	Polyubiquitin-B
Multiprotease digestion_label free MS	J3QLP7	9	UBBP4	Protein UBBP4
Multiprotease digestion_label free MS	F5H747	9	UBC	Polyubiquitin-C
Multiprotease digestion_label free MS	P60709	8	ACTB	Actin, cytoplasmic 1
Multiprotease digestion_label free MS	P63261	8	ACTG1	Actin, cytoplasmic 2
Multiprotease digestion_label free MS	P12532	8	CKMT1A	Creatine kinase U-type
Multiprotease digestion_label free MS	P11047	8	LAMC1	Laminin subunit gamma-1
Multiprotease digestion_label free MS	P14543-2	8	NID1	Isoform 2 of Nidogen-1
Multiprotease digestion_label free MS	J3KQA0	8	SYT1	Synaptotagmin I, isoform CRA_b
Multiprotease digestion_label free MS	P63027	8	VAMP2	Vesicle-associated membrane protein 2
Multiprotease digestion_label free MS	M0QZ52	7	CALM3	Calmodulin-3
Multiprotease digestion_label free MS	P12277	7	CKB	Creatine kinase B-type
Multiprotease digestion_label free MS	P24043	7	LAMA2	Laminin subunit alpha-2
Multiprotease digestion_label free MS	P29966	7	MARCKS	Myristoylated alanine-rich C-kinase substrate
Multiprotease digestion_label free MS	P00441	7	SOD1	Superoxide dismutase [Cu-Zn]
Multiprotease digestion_label free MS	Q01082-3	7	SPTBN1	Isoform 2 of Spectrin beta chain, non-erythrocytic 1
Multiprotease digestion_label free MS	P05023-3	6	ATP1A1	Isoform 3 of Sodium/potassium-transporting ATPase subunit alpha-1
Multiprotease digestion_label free MS	P50993	6	ATP1A2	Sodium/potassium-transporting ATPase subunit alpha-2
Multiprotease digestion_label free MS	P13637-2	6	ATP1A3	Isoform 2 of Sodium/potassium-transporting ATPase subunit alpha-3
Multiprotease digestion_label free MS	P80723	6	BASP1	Brain acid soluble protein 1
Multiprotease digestion_label free MS	K7ERZ0	6	CNP	2&#039;,3&#039;-cyclic-nucleotide 3&#039;-phosphodiesterase
Multiprotease digestion_label free MS	P02794	6	FTH1	Ferritin heavy chain
Multiprotease digestion_label free MS	P04406	6	GAPDH	Glyceraldehyde-3-phosphate dehydrogenase
Multiprotease digestion_label free MS	P68871	6	HBB	Hemoglobin subunit beta
Multiprotease digestion_label free MS	P98160	6	HSPG2	Basement membrane-specific heparan sulfate proteoglycan core protein
Multiprotease digestion_label free MS	P13591-1	6	NCAM1	Isoform 2 of Neural cell adhesion molecule 1
Multiprotease digestion_label free MS	P30086	6	PEBP1	Phosphatidylethanolamine-binding protein 1
Multiprotease digestion_label free MS	H0Y5A1	6	PTGDS	Prostaglandin-H2 D-isomerase
Multiprotease digestion_label free MS	O94811	6	TPPP	Tubulin polymerization-promoting protein
Multiprotease digestion_label free MS	P45880-1	6	VDAC2	Isoform 1 of Voltage-dependent anion-selective channel protein 2
Multiprotease digestion_label free MS	P68133	5	ACTA1	Actin, alpha skeletal muscle
Multiprotease digestion_label free MS	P62736	5	ACTA2	Actin, aortic smooth muscle
Multiprotease digestion_label free MS	P68032	5	ACTC1	Actin, alpha cardiac muscle 1
Multiprotease digestion_label free MS	P63267	5	ACTG2	Actin, gamma-enteric smooth muscle
Multiprotease digestion_label free MS	P35612	5	ADD2	Beta-adducin
Multiprotease digestion_label free MS	Q13554	5	CAMK2B	alcium/calmodulin-dependent protein kinase type II subunit beta
Multiprotease digestion_label free MS	H0Y7A0	5	EMILIN1	EMILIN-1
Multiprotease digestion_label free MS	Q6UWR7	5	ENPP6	Ectonucleotide pyrophosphatase/phosphodiesterase family member 6
Multiprotease digestion_label free MS	P02792	5	FTL	Ferritin light chain
Multiprotease digestion_label free MS	P07196	5	NEFL	Neurofilament light polypeptide
Multiprotease digestion_label free MS	P60201-2	5	PLP1	Isoform DM-20
Multiprotease digestion_label free MS	P01011	5	SERPINA3	Alpha-1-antichymotrypsin
Multiprotease digestion_label free MS	P23763-3	5	VAMP1	Isoform 2 of Vesicle-associated membrane protein 1
Multiprotease digestion_label free MS	Q9UQM7	4	CAMK2A	Calcium/calmodulin-dependent protein kinase type II subunit alpha
Multiprotease digestion_label free MS	P06733	4	ENO1	Alpha-enolase
Multiprotease digestion_label free MS	P02671	4	FGA	Fibrinogen alpha chain
Multiprotease digestion_label free MS	P10809	4	HSPD1	60 kDa heat shock protein, mitochondrial
Multiprotease digestion_label free MS	P01857	4	IGHG1	Ig gamma-1 chain C region
Multiprotease digestion_label free MS	P07195	4	LDHB	L-lactate dehydrogenase B chain
Multiprotease digestion_label free MS	Q13228-3	4	SELENBP1	Isoform 3 of Selenium-binding protein 1
Multiprotease digestion_label free MS	P37840	4	SNCA	Alpha-synuclein
Multiprotease digestion_label free MS	K7EKP8	3	ACOT7	Cytosolic acyl coenzyme A thioester hydrolase
Multiprotease digestion_label free MS	Q562R1	3	ACTBL2	Beta-actin-like protein 2
Multiprotease digestion_label free MS	P20933	3	AGA	N(4)-(beta-N-acetylglucosaminyl)-L-asparaginase
Multiprotease digestion_label free MS	P02768	3	ALB	Serum albumin
Multiprotease digestion_label free MS	H0YAS8	3	CLU	Clusterin beta chain
Multiprotease digestion_label free MS	C9JH19	3	CTSD	Cathepsin D light chain
Multiprotease digestion_label free MS	P02679	3	FGG	Fibrinogen gamma chain
Multiprotease digestion_label free MS	Q14956-2	3	GPNMB	Isoform 2 of Transmembrane glycoprotein NMB
Multiprotease digestion_label free MS	P01834	3	IGKC	Ig kappa chain C region
Multiprotease digestion_label free MS	P0CG05	3	IGLC2	Ig lambda-2 chain C regions
Multiprotease digestion_label free MS	P0CG06	3	IGLC3	Ig lambda-3 chain C regions
Multiprotease digestion_label free MS	P0CF74	3	IGLC6	Ig lambda-6 chain C region
Multiprotease digestion_label free MS	A0M8Q6	3	IGLC7	Ig lambda-7 chain C region
Multiprotease digestion_label free MS	P00338-3	3	LDHA	Isoform 3 of L-lactate dehydrogenase A chain
Multiprotease digestion_label free MS	Q9UPN3-2	3	MACF1	Isoform 2 of Microtubule-actin crosss-linking factor 1, isoforms 1/2/3/5
Multiprotease digestion_label free MS	Q9H1E3-2	3	NUCKS1	Isoform 2 of Nuclear ubiquitous caseein and cyclin-dependent kinase substrate 1
Multiprotease digestion_label free MS	Q5VSR5	3	PFKP	6-phosphofructokinase type C
Multiprotease digestion_label free MS	P14618-3	3	PKM	Isoform 3 of Pyruvate kinase PKM
Multiprotease digestion_label free MS	Q6S8J3	3	POTEE	POTE ankyrin domain family member E
Multiprotease digestion_label free MS	A5A3E0	3	POTEF	POTE ankyrin domain family member F
Multiprotease digestion_label free MS	Q9BYX7	3	POTEKP	Putative beta-actin-like protein 3
Multiprotease digestion_label free MS	H7C4W3	3	SYP	Synaptophysin
Multiprotease digestion_label free MS	O14773-2	3	TPP1	Isoform 2 of Tripeptidyl-peptidase 11
Multiprotease digestion_label free MS	H3BMQ8	2	ALDOA	Fructose-bisphosphate aldolase A
Multiprotease digestion_label free MS	P09972	2	ALDOC	Fructose-bisphosphate aldolase C
Multiprotease digestion_label free MS	P08758	2	ANXA5	Annexin A5
Multiprotease digestion_label free MS	E7ERP7	2	APOE	Apolipoprotein E
Multiprotease digestion_label free MS	H7C104	2	APP	Amyloid beta A4 protein
Multiprotease digestion_label free MS	P05026-2	2	ATP1B1	Isoform 2 of Sodium/potassium-transporting ATPase subunit beta-1
Multiprotease digestion_label free MS	Q01814-2	2	ATP2B2	Isoform WA of Plasma membrane calcium-transporting ATPase 2
Multiprotease digestion_label free MS	H0YH81	2	ATP5B	ATP synthase subunit beta
Multiprotease digestion_label free MS	Q00610	2	CLTC	Clathrin heavy chain 1
Multiprotease digestion_label free MS	P12111-2	2	COL6A3	Isoform 2 of Collagen alpha-3(VI) chain
Multiprotease digestion_label free MS	Q14194	2	CRMP1	Dihydropyrimidinase-related protein 1
Multiprotease digestion_label free MS	Q5T4F6	2	CRTAC1	Cartilage acidic protein 1
Multiprotease digestion_label free MS	P07858	2	CTSB	Cathepsin B
Multiprotease digestion_label free MS	Q14195	2	DPYSL3	Dihydropyrimidinase-related protein 3
Multiprotease digestion_label free MS	G5E936	2	E2F6	E2F transcription factor 6, isoform CRA_a
Multiprotease digestion_label free MS	E7ERW2	2	GOT2	Aspartate aminotransferase
Multiprotease digestion_label free MS	P07305-2	2	H1F0	Isoform 2 of Histone H1.0
Multiprotease digestion_label free MS	D6RBS1	2	HAPLN1	Hyaluronan and proteoglycan link protein 1
Multiprotease digestion_label free MS	P69905	2	HBA1	Hemoglobin subunit alpha
Multiprotease digestion_label free MS	E9PI65	2	HSPA8	Heat shock cognate 71 kDa protein
Multiprotease digestion_label free MS	P01861	2	IGHG4	Ig gamma-4 chain C region
Multiprotease digestion_label free MS	O75427	2	LRCH4	Leucine-rich repeat and calponin homology domain-containing protein 4
Multiprotease digestion_label free MS	P11137-3	2	MAP2	Isoform 3 of Microtubule-associated protein 2
Multiprotease digestion_label free MS	P10636-4	2	MAPT	Isoform Tau-B of Microtubule-associated
Multiprotease digestion_label free MS	Q16653	2	MOG	Myelin-oligodendrocyte glycoprotein
Multiprotease digestion_label free MS	Q9BY11	2	PACSIN1	Protein kinase C and casein kinase substrate in neurons protein 1
Multiprotease digestion_label free MS	O75781-2	2	PALM	Isoform 2 of Paralemmin-1
Multiprotease digestion_label free MS	Q15149-2	2	PLEC	Isoform 2 of Plectin
Multiprotease digestion_label free MS	P63098	2	PPP3R1	Calcineurin subunit B type 1
Multiprotease digestion_label free MS	H0Y8D1	2	PRSS1	Trypsin-1
Multiprotease digestion_label free MS	P07478	2	PRSS2	Trypsin-2
Multiprotease digestion_label free MS	Q8NHM4	2	PRSS3P2	Putative trypsin-6
Multiprotease digestion_label free MS	P23471-2	2	PTPRZ1	Isoform Short of Receptor-type tyrosine-protein phosphatase zeta
Multiprotease digestion_label free MS	P35237	2	SERPINB6	Serpin B6
Multiprotease digestion_label free MS	Q8IXJ6-2	2	SIRT2	Isoform 2 of NAD-dependent protein deacetylase sirtuin-2
Multiprotease digestion_label free MS	P60880	2	SNAP25	Synaptosomal-associated protein 25
Multiprotease digestion_label free MS	Q92752-2	2	TNR	Isoform 2 of Tenascin-R
Multiprotease digestion_label free MS	P55072	2	VCP	Transitional endoplasmic reticulum ATPase
Multiprotease digestion_label free MS	C9JI87	2	VDAC1	Voltage-dependent anion-selective channel protein 1
Multiprotease digestion_label free MS	H0YB80	2	YWHAZ	14-3-3 protein zeta/delta
Multiprotease digestion_label free MS	Q9BTP6	2	ZBED2	Zinc finger BED domain-containing protein 2
Multiprotease digestion_label free MS	P80404	1	ABAT	4-aminobutyrate aminotransferase, mitochondrial
Multiprotease digestion_label free MS	P49748-2	1	ACADVL	Isoform 2 of Very long-chain specific acyl-CoA dehydrogenase, mitochondrial
Multiprotease digestion_label free MS	E9PKF3	1	ACAT1	Acetyl-CoA acetyltransferase, mitochondrial
Multiprotease digestion_label free MS	P20073	1	ANXA7	Annexin A7
Multiprotease digestion_label free MS	C9J1E7	1	AP1B1	AP-1 complex subunit beta-1
Multiprotease digestion_label free MS	P63010	1	AP2B1	AP-2 complex subunit beta
Multiprotease digestion_label free MS	P55087	1	AQP4	Aquaporin-4
Multiprotease digestion_label free MS	P84077	1	ARF1	ADP-ribosylation factor 1
Multiprotease digestion_label free MS	F5H0C7	1	ARF3	ADP-ribosylation factor 3
Multiprotease digestion_label free MS	C9JPM4	1	ARF4	ADP-ribosylation factor 4
Multiprotease digestion_label free MS	C9J1Z8	1	ARF5	ADP-ribosylation factor 5
Multiprotease digestion_label free MS	P20648	1	ATP4A	Potassium-transporting ATPase alpha chain 1
Multiprotease digestion_label free MS	Q93050-1	1	ATP6V0A1	Isoform 2 of V-type proton ATPase 116 kDa subunit a isoform 1
Multiprotease digestion_label free MS	P38606	1	ATP6V1A	V-type proton ATPase catalytic subunit A
Multiprotease digestion_label free MS	P36543-2	1	ATP6V1E1	Isoform 2 of V-type proton ATPase subunit E 1
Multiprotease digestion_label free MS	O00499-8	1	BIN1	Isoform BIN1 of Myc box-dependent-interacting protein 1
Multiprotease digestion_label free MS	P35613-2	1	BSG	Isoform 2 of Basigin
Multiprotease digestion_label free MS	P0C0L4	1	C4A	Complement C4-A
Multiprotease digestion_label free MS	P0C0L5	1	C4B	Complement C4-B
Multiprotease digestion_label free MS	Q8N3J6	1	CADM2	Cell adhesion molecule 2
Multiprotease digestion_label free MS	D6R938	1	CAMK2D	Calcium/calmodulin-dependent protein kinase (CaM kinase) II delta, isoform CRA_e
Multiprotease digestion_label free MS	Q5SWX3	1	CAMK2G	Calcium/calmodulin-dependent protein kinase (CaM kinase) II gamma, isoform CRA_n
Multiprotease digestion_label free MS	Q8TCT0	1	CERK	Ceramide kinase
Multiprotease digestion_label free MS	G3V1A4	1	CFL1	Cofilin 1 (Non-muscle), isoform CRA_a
Multiprotease digestion_label free MS	J3KRD5	1	CNDP2	Cytosolic non-specific dipeptidase
Multiprotease digestion_label free MS	Q9BXS0-2	1	COL25A1	Isoform 2 of Collagen alpha-1(XXV) chain
Multiprotease digestion_label free MS	P12110-2	1	COL6A2	Isoform 2C2A of Collagen alpha-2(VI) chain
Multiprotease digestion_label free MS	P12074	1	COX6A1	Cytochrome c oxidase subunit 6A1, mitochondrial
Multiprotease digestion_label free MS	Q5T8I0	1	COX6A1P2	Cytochrome c oxidase subunit 6A, mitochondrial
Multiprotease digestion_label free MS	D6RAG3	1	CPLX1	Complexin-1
Multiprotease digestion_label free MS	Q86SW4	1	DLST	Dihydrolipoyllysine-residue succinyltransferase component of 2-oxoglutarate dehydrogenase complex, mitochondrial
Multiprotease digestion_label free MS	Q9UM22-2	1	EPDR1	Isoform 2 of Mammalian ependymin-related protein 1
Multiprotease digestion_label free MS	P02675	1	FGB	Fibrinogen beta chain
Multiprotease digestion_label free MS	P35637-2	1	FUS	Isoform Short of RNA-binding protein FUS
Multiprotease digestion_label free MS	K7EKH6	1	GFAP	Glial fibrillary acidic protein
Multiprotease digestion_label free MS	H3BTM2	1	GNAO1	Guanine nucleotide-binding protein G(o) subunit alpha
Multiprotease digestion_label free MS	B7Z7E9	1	GOT1	Aspartate aminotransferase
Multiprotease digestion_label free MS	K7ERC6	1	GPI	Glucose-6-phosphate isomerase
Multiprotease digestion_label free MS	Q9BTM1-2	1	H2AFJ	Isoform 2 of Histone H2A.J
Multiprotease digestion_label free MS	O75367	1	H2AFY	Core histone macro-H2A.1
Multiprotease digestion_label free MS	Q5JVS0	1	HABP4	Intracellular hyaluronan-binding protein 4
Multiprotease digestion_label free MS	G3V1N2	1	HBA2	HCG1745306, isoform CRA_a
Multiprotease digestion_label free MS	E9PEW8	1	HBD	Hemoglobin subunit delta
Multiprotease digestion_label free MS	P19367	1	HK1	Hexokinase-1
Multiprotease digestion_label free MS	P22626	1	HNRNPA2B1	Heterogeneous nuclear ribonucleoproteins A2/B1
Multiprotease digestion_label free MS	O43301	1	HSPA12A	Heat shock 70 kDa protein 12A
Multiprotease digestion_label free MS	P54652	1	HSPA2	Heat shock-related 70 kDa protein 2
Multiprotease digestion_label free MS	P06312	1	IGKV4-1	Ig kappa chain V-IV region ) OS
Multiprotease digestion_label free MS	F5GWP8	1	JUP	Junction plakoglobin
Multiprotease digestion_label free MS	P78559-2	1	MAP1A	Isoform 2 of Microtubule-associated protein 1A
Multiprotease digestion_label free MS	G3XAL0	1	MDH2	Malate dehydrogenase
Multiprotease digestion_label free MS	O14594	1	NCAN	Neurocan core protein
Multiprotease digestion_label free MS	P28331-2	1	NDUFS1	Isoform 2 of NADH-ubiquinone oxidoreductase 75 kDa subunit, mitochondrial
Multiprotease digestion_label free MS	P07197-2	1	NEFM	Isoform 2 of Neurofilament medium polypeptide
Multiprotease digestion_label free MS	P06748-2	1	NPM1	Isoform 2 of Nucleophosmin
Multiprotease digestion_label free MS	Q6UWY5	1	OLFML1	Olfactomedin-like protein 1
Multiprotease digestion_label free MS	P08237	1	PFKM	6-phosphofructokinase, muscle type
Multiprotease digestion_label free MS	P18669	1	PGAM1	Phosphoglycerate mutase 1
Multiprotease digestion_label free MS	Q8N0Y7	1	PGAM4	Probable phosphoglycerate mutase 4
Multiprotease digestion_label free MS	Q9GZP4-2	1	PITHD1	Isoform 2 of PITH domain-containing protein 1
Multiprotease digestion_label free MS	C9J222	1	POLM	DNA-directed DNA/RNA polymerase mu
Multiprotease digestion_label free MS	P62937	1	PPIA	Peptidyl-prolyl cis-trans isomerase A
Multiprotease digestion_label free MS	P35030-2	1	PRSS3	Isoform 2 of Trypsin-3
Multiprotease digestion_label free MS	P07602-2	1	PSAP	Isoform Sap-mu-6 of Prosaposin
Multiprotease digestion_label free MS	Q13332-6	1	PTPRS	Isoform 2 of Receptor-type tyrosine-protein phosphatase S
Multiprotease digestion_label free MS	H0Y8F7	1	QDPR	Dihydropteridine reductase
Multiprotease digestion_label free MS	Q5VY30	1	RBP4	Retinol binding protein 4, plasma, isoform CRA_b
Multiprotease digestion_label free MS	Q9Y2J0-2	1	RPH3A	Isoform 2 of Rabphilin-3A
Multiprotease digestion_label free MS	Q5VVC8	1	RPL11	60S ribosomal protein L11
Multiprotease digestion_label free MS	H0YEU2	1	RPS3	40S ribosomal protein S3
Multiprotease digestion_label free MS	P23297	1	S100A1	Protein S100-A1
Multiprotease digestion_label free MS	P06702	1	S100A9	Protein S100-A9
Multiprotease digestion_label free MS	P04271	1	S100B	Protein S100-B
Multiprotease digestion_label free MS	Q5SYV1	1	SARDH	Sarcosine dehydrogenase, mitochondrial
Multiprotease digestion_label free MS	J3QL56	1	SCO1	Protein SCO1 homolog, mitochondrial
Multiprotease digestion_label free MS	Q99962	1	SH3GL2	Endophilin-A1
Multiprotease digestion_label free MS	P43003	1	SLC1A3	Excitatory amino acid transporter 1
Multiprotease digestion_label free MS	F5H6L7	1	SLC8A2	Sodium/calcium exchanger 2
Multiprotease digestion_label free MS	Q14515	1	SPARCL1	SPARC-like protein 1
Multiprotease digestion_label free MS	Q13813-2	1	SPTAN1	Isoform 2 of Spectrin alpha chain, non-erythrocytic 1
Multiprotease digestion_label free MS	P61266-2	1	STX1B	Isoform 2 of Syntaxin-1B
Multiprotease digestion_label free MS	Q9Y5L4	1	TIMM13	Mitochondrial import inner membrane translocase subunit Tim13
Multiprotease digestion_label free MS	Q9GZM7-3	1	TINAGL1	Isoform 3 of Tubulointerstitial nephritis antigen-like
Multiprotease digestion_label free MS	P49411	1	TUFM	Elongation factor Tu, mitochondrial
Multiprotease digestion_label free MS	A4D1W8	1	UCC1	Ependymin related protein 1 (Zebrafish), isoform CRA_b
Multiprotease digestion_label free MS	P62760	1	VSNL1	Visinin-like protein 1

## Sheet: A2
Experiment	Uniprot accession	Occurrence Score	Protein	Description
Multiprotease digestion_label free MS	Q9UQM7	10	CAMK2A	Calcium/calmodulin-dependent protein kinase type II subunit alpha
Multiprotease digestion_label free MS	P12277	9	CKB	Creatine kinase B-type
Multiprotease digestion_label free MS	Q16555	9	DPYSL2	Dihydropyrimidinase-related protein 2
Multiprotease digestion_label free MS	P04406	9	GAPDH	Glyceraldehyde-3-phosphate dehydrogenase
Multiprotease digestion_label free MS	P60709	8	ACTB	Actin, cytoplasmic 1
Multiprotease digestion_label free MS	P63261	8	ACTG1	Actin, cytoplasmic 2
Multiprotease digestion_label free MS	P13637-2	8	ATP1A3	Isoform 2 of Sodium/potassium-transporting ATPase subunit alpha-3
Multiprotease digestion_label free MS	P62158	8	CALM1	Calmodulin
Multiprotease digestion_label free MS	H0Y7A7	8	CALM2	Calmodulin
Multiprotease digestion_label free MS	P09543	8	CNP	2&#039;,3&#039;-cyclic-nucleotide 3&#039;-phosphodiesterase
Multiprotease digestion_label free MS	P11142	8	HSPA8	Heat shock cognate 71 kDa protein
Multiprotease digestion_label free MS	Q13813-2	8	SPTAN1	Isoform 2 of Spectrin alpha chain, non-erythrocytic 1
Multiprotease digestion_label free MS	J3KQA0	8	SYT1	Synaptotagmin I, isoform CRA_b
Multiprotease digestion_label free MS	P80723	7	BASP1	Brain acid soluble protein 1
Multiprotease digestion_label free MS	P12532	7	CKMT1A	Creatine kinase U-type, mitochondrial
Multiprotease digestion_label free MS	P09104	7	ENO2	Gamma-enolase
Multiprotease digestion_label free MS	P17677-2	7	GAP43	Isoform 2 of Neuromodulin
Multiprotease digestion_label free MS	P23434	7	GCSH	Glycine cleavage system H protein, mitochondrial
Multiprotease digestion_label free MS	P69905	7	HBA1	Hemoglobin subunit alpha
Multiprotease digestion_label free MS	P10809	7	HSPD1	60 kDa heat shock protein, mitochondrial
Multiprotease digestion_label free MS	P98160	7	HSPG2	Basement membrane-specific heparan sulfate proteoglycan core protein
Multiprotease digestion_label free MS	P24043	7	LAMA2	Laminin subunit alpha-2
Multiprotease digestion_label free MS	O15230	7	LAMA5	Laminin subunit alpha-5
Multiprotease digestion_label free MS	P55268	7	LAMB2	Laminin subunit beta-2
Multiprotease digestion_label free MS	P11047	7	LAMC1	Laminin subunit gamma-1
Multiprotease digestion_label free MS	P29966	7	MARCKS	Myristoylated alanine-rich C-kinase substrate
Multiprotease digestion_label free MS	P14543-2	7	NID1	Isoform 2 of Nidogen-1
Multiprotease digestion_label free MS	P60201	7	PLP1	Myelin proteolipid protein
Multiprotease digestion_label free MS	J3QTR3	7	RPS27A	Ubiquitin
Multiprotease digestion_label free MS	P60880	7	SNAP25	Synaptosomal-associated protein 25
Multiprotease digestion_label free MS	P00441	7	SOD1	Superoxide dismutase [Cu-Zn
Multiprotease digestion_label free MS	O94811	7	TPPP	Tubulin polymerization-promoting protein
Multiprotease digestion_label free MS	M0R1V7	7	UBA52	Ubiquitin-60S ribosomal protein L40
Multiprotease digestion_label free MS	P0CG47	7	UBB	Polyubiquitin-B
Multiprotease digestion_label free MS	F5H747	7	UBC	Polyubiquitin-C
Multiprotease digestion_label free MS	P20073	6	ANXA7	Annexin A7
Multiprotease digestion_label free MS	Q12860	6	CNTN1	Contactin-1
Multiprotease digestion_label free MS	Q5T4F6	6	CRTAC1	Cartilage acidic protein 1
Multiprotease digestion_label free MS	C9JH19	6	CTSD	Cathepsin D light chain
Multiprotease digestion_label free MS	H0Y7A0	6	EMILIN1	EMILIN-1
Multiprotease digestion_label free MS	Q6UWR7	6	ENPP6	Ectonucleotide pyrophosphatase/phosphodiesterase family member 6
Multiprotease digestion_label free MS	Q9UM22	6	EPDR1	Mammalian ependymin-related protein 1
Multiprotease digestion_label free MS	P02671	6	FGA	Fibrinogen alpha chain
Multiprotease digestion_label free MS	P02794	6	FTH1	Ferritin heavy chain
Multiprotease digestion_label free MS	P02792	6	FTL	Ferritin light chain
Multiprotease digestion_label free MS	D6RBS1	6	HAPLN1	Hyaluronan and proteoglycan link protein 1
Multiprotease digestion_label free MS	P68871	6	HBB	Hemoglobin subunit beta
Multiprotease digestion_label free MS	P01857	6	IGHG1	Ig gamma-1 chain C region
Multiprotease digestion_label free MS	P01834	6	IGKC	Ig kappa chain C region
Multiprotease digestion_label free MS	P00338-3	6	LDHA	Isoform 3 of L-lactate dehydrogenase A chain
Multiprotease digestion_label free MS	P07195	6	LDHB	L-lactate dehydrogenase B chain
Multiprotease digestion_label free MS	P11137-3	6	MAP2	Isoform 3 of Microtubule-associated protein 2
Multiprotease digestion_label free MS	P13591-1	6	NCAM1	Isoform 2 of Neural cell adhesion molecule 1
Multiprotease digestion_label free MS	P07196	6	NEFL	Neurofilament light polypeptide
Multiprotease digestion_label free MS	P63098	6	PPP3R1	Calcineurin subunit B type 1
Multiprotease digestion_label free MS	Q13228-3	6	SELENBP1	Isoform 3 of Selenium-binding protein 1
Multiprotease digestion_label free MS	P43004	6	SLC1A2	Excitatory amino acid transporter 2
Multiprotease digestion_label free MS	Q01082-3	6	SPTBN1	Isoform 2 of Spectrin beta chain, non-erythrocytic 1
Multiprotease digestion_label free MS	O14773-2	6	TPP1	Isoform 2 of Tripeptidyl-peptidase 1
Multiprotease digestion_label free MS	P49411	6	TUFM	Elongation factor Tu, mitochondrial
Multiprotease digestion_label free MS	J3QLP7	6	UBBP4	Protein UBBP4
Multiprotease digestion_label free MS	A4D1W8	6	UCC1	Ependymin related protein 1 (Zebrafish), isoform CRA_b
Multiprotease digestion_label free MS	P63027	6	VAMP2	Vesicle-associated membrane protein 2
Multiprotease digestion_label free MS	E9PKF3	5	ACAT1	Acetyl-CoA acetyltransferase, mitochondrial
Multiprotease digestion_label free MS	H7C104	5	APP	Amyloid beta A4 protein
Multiprotease digestion_label free MS	P38606	5	ATP6V1A	V-type proton ATPase catalytic subunit A
Multiprotease digestion_label free MS	Q00610	5	CLTC	Clathrin heavy chain 1
Multiprotease digestion_label free MS	P19367	5	HK1	Hexokinase-1
Multiprotease digestion_label free MS	P22626	5	HNRNPA2B1	Heterogeneous nuclear ribonucleoproteins A2/B1
Multiprotease digestion_label free MS	P54652	5	HSPA2	Heat shock-related 70 kDa protein 2
Multiprotease digestion_label free MS	P27338	5	MAOB	Amine oxidase [flavin-containing] B
Multiprotease digestion_label free MS	P30086	5	PEBP1	Phosphatidylethanolamine-binding protein 1
Multiprotease digestion_label free MS	P35030-2	5	PRSS3	Isoform 2 of Trypsin-3
Multiprotease digestion_label free MS	P07602-2	5	PSAP	Isoform Sap-mu-6 of Prosaposin
Multiprotease digestion_label free MS	H0Y5A1	5	PTGDS	Prostaglandin-H2 D-isomerase )
Multiprotease digestion_label free MS	P35237	5	SERPINB6	Serpin B6
Multiprotease digestion_label free MS	Q9GZM7-3	5	TINAGL1	Isoform 3 of Tubulointerstitial nephritis antigen-like
Multiprotease digestion_label free MS	Q99798	4	ACO2	Aconitate hydratase, mitochondrial
Multiprotease digestion_label free MS	K7EKP8	4	ACOT7	Cytosolic acyl coenzyme A thioester hydrolase
Multiprotease digestion_label free MS	C9JKR2	4	ALB	Albumin, isoform CRA_k
Multiprotease digestion_label free MS	P09972	4	ALDOC	Fructose-bisphosphate aldolase C
Multiprotease digestion_label free MS	H0Y7T8	4	AMPH	Amphiphysin
Multiprotease digestion_label free MS	K7ENP3	4	ATP5A1	ATP synthase subunit alpha
Multiprotease digestion_label free MS	H0YH81	4	ATP5B	ATP synthase subunit beta
Multiprotease digestion_label free MS	M0QZ52	4	CALM3	Calmodulin
Multiprotease digestion_label free MS	P02679	4	FGG	Fibrinogen gamma chain
Multiprotease digestion_label free MS	Q5JXH7	4	FHL1	Four and a half LIM domains protein 1
Multiprotease digestion_label free MS	K7EJU1	4	GFAP	Glial fibrillary acidic protein
Multiprotease digestion_label free MS	P09471-2	4	GNAO1	Isoform Alpha-2 of Guanine nucleotide-binding protein G(o) subunit alpha
Multiprotease digestion_label free MS	P0CG04	4	IGLC1	Ig lambda-1 chain C regions
Multiprotease digestion_label free MS	P0CG05	4	IGLC2	Ig lambda-2 chain C regions
Multiprotease digestion_label free MS	P0CG06	4	IGLC3	Ig lambda-3 chain C regions
Multiprotease digestion_label free MS	B9A064	4	IGLL5	Immunoglobulin lambda-like polypeptide 5
Multiprotease digestion_label free MS	Q96JE9-2	4	MAP6	Isoform 2 of Microtubule-associated protein 6
Multiprotease digestion_label free MS	P10636-2	4	MAPT	Isoform Fetal-tau of Microtubule-associated protein tau
Multiprotease digestion_label free MS	Q16653-10	4	MOG	Isoform 10 of Myelin-oligodendrocyte glycoprotein
Multiprotease digestion_label free MS	P07197	4	NEFM	Neurofilament medium polypeptide
Multiprotease digestion_label free MS	P05771-2	4	PRKCB	Isoform Beta-II of Protein kinase C beta type
Multiprotease digestion_label free MS	P06702	4	S100A9	Protein S100-A9
Multiprotease digestion_label free MS	F5H6L7	4	SLC8A2	Sodium/calcium exchanger 2
Multiprotease digestion_label free MS	P17600-2	4	SYN1	Isoform IB of Synapsin-1
Multiprotease digestion_label free MS	P68133	3	ACTA1	Actin, alpha skeletal muscle
Multiprotease digestion_label free MS	P62736	3	ACTA2	Actin, aortic smooth muscle
Multiprotease digestion_label free MS	Q562R1	3	ACTBL2	Beta-actin-like protein 2
Multiprotease digestion_label free MS	P68032	3	ACTC1	Actin, alpha cardiac muscle 1
Multiprotease digestion_label free MS	P63267	3	ACTG2	Actin, gamma-enteric smooth muscle
Multiprotease digestion_label free MS	P04075	3	ALDOA	Fructose-bisphosphate aldolase A
Multiprotease digestion_label free MS	P08133	3	ANXA6	Annexin A6
Multiprotease digestion_label free MS	P05023-3	3	ATP1A1	Isoform 3 of Sodium/potassium-transporting ATPase subunit alpha-1
Multiprotease digestion_label free MS	P50993	3	ATP1A2	Sodium/potassium-transporting ATPase subunit alpha-2
Multiprotease digestion_label free MS	I3L0Y5	3	ATP5G1	ATP synthase F(0) complex subunit C1, mitochondrial
Multiprotease digestion_label free MS	Q06055	3	ATP5G2	ATP synthase F(0) complex subunit C2, mitochondrial
Multiprotease digestion_label free MS	P48201	3	ATP5G3	ATP synthase F(0) complex subunit C3, mitochondrial
Multiprotease digestion_label free MS	Q93050-1	3	ATP6V0A1	Isoform 2 of V-type proton ATPase 116 kDa subunit a isoform 1
Multiprotease digestion_label free MS	P36543-2	3	ATP6V1E1	Isoform 2 of V-type proton ATPase subunit E 1
Multiprotease digestion_label free MS	Q96GW7	3	BCAN	Brevican core protein
Multiprotease digestion_label free MS	Q96G97-4	3	BSCL2	Isoform 3 of Seipin
Multiprotease digestion_label free MS	P35613-2	3	BSG	Isoform 2 of Basigin
Multiprotease digestion_label free MS	Q8N3J6	3	CADM2	Cell adhesion molecule 2
Multiprotease digestion_label free MS	J3QKZ2	3	CTRB1	Chymotrypsin B chain A
Multiprotease digestion_label free MS	Q6GPI1	3	CTRB2	Chymotrypsinogen B2
Multiprotease digestion_label free MS	H0YHL1	3	DCTN2	Dynactin subunit 2
Multiprotease digestion_label free MS	P09622	3	DLD	Dihydrolipoyl dehydrogenase, mitochondrial
Multiprotease digestion_label free MS	P68104	3	EEF1A1	Elongation factor 1-alpha 1
Multiprotease digestion_label free MS	Q5VTE0	3	EEF1A1P5	Putative elongation factor 1-alpha-like 3
Multiprotease digestion_label free MS	Q05639	3	EEF1A2	Elongation factor 1-alpha 2
Multiprotease digestion_label free MS	Q14956-2	3	GPNMB	Isoform 2 of Transmembrane glycoprotein NMB
Multiprotease digestion_label free MS	Q86YZ3	3	HRNR	Hornerin
Multiprotease digestion_label free MS	P08107	3	HSPA1A	Heat shock 70 kDa protein 1A/1B
Multiprotease digestion_label free MS	P61604	3	HSPE1	10 kDa heat shock protein, mitochondrial
Multiprotease digestion_label free MS	Q9Y4L1	3	HYOU1	Hypoxia up-regulated protein 1
Multiprotease digestion_label free MS	P46821	3	MAP1B	Microtubule-associated protein 1B
Multiprotease digestion_label free MS	P40925-3	3	MDH1	Isoform 3 of Malate dehydrogenase, cytoplasmic
Multiprotease digestion_label free MS	P14174	3	MIF	Macrophage migration inhibitory factor
Multiprotease digestion_label free MS	P28331-2	3	NDUFS1	Isoform 2 of NADH-ubiquinone oxidoreductase 75 kDa subunit, mitochondrial
Multiprotease digestion_label free MS	Q6S8J3	3	POTEE	POTE ankyrin domain family member E
Multiprotease digestion_label free MS	A5A3E0	3	POTEF	POTE ankyrin domain family member F
Multiprotease digestion_label free MS	P62937	3	PPIA	Peptidyl-prolyl cis-trans isomerase A
Multiprotease digestion_label free MS	Q7Z6L0-2	3	PRRT2	Isoform 2 of Proline-rich transmembrane protein 2
Multiprotease digestion_label free MS	H0Y8D1	3	PRSS1	Trypsin-1
Multiprotease digestion_label free MS	P07478	3	PRSS2	Trypsin-2
Multiprotease digestion_label free MS	Q8NHM4	3	PRSS3P2	Putative trypsin-6
Multiprotease digestion_label free MS	P23471-2	3	PTPRZ1	Isoform Short of Receptor-type tyrosine-protein phosphatase zeta
Multiprotease digestion_label free MS	P11216	3	PYGB	Glycogen phosphorylase, brain form
Multiprotease digestion_label free MS	P06737	3	PYGL	Glycogen phosphorylase, liver form
Multiprotease digestion_label free MS	P11217	3	PYGM	Glycogen phosphorylase, muscle form
Multiprotease digestion_label free MS	Q9Y2J0-2	3	RPH3A	Isoform 2 of Rabphilin-3A
Multiprotease digestion_label free MS	P47914	3	RPL29	60S ribosomal protein L29
Multiprotease digestion_label free MS	Q16799-2	3	RTN1	Isoform RTN1-B of Reticulon-1
Multiprotease digestion_label free MS	P05109	3	S100A8	Protein S100-A8
Multiprotease digestion_label free MS	P01011	3	SERPINA3	Alpha-1-antichymotrypsin
Multiprotease digestion_label free MS	P23246	3	SFPQ	Splicing factor, proline- and glutamine-rich
Multiprotease digestion_label free MS	O94813-2	3	SLIT2	Isoform 2 of Slit homolog 2 protein
Multiprotease digestion_label free MS	Q92752-2	3	TNR	Isoform 2 of Tenascin-R
Multiprotease digestion_label free MS	P09936	3	UCHL1	Ubiquitin carboxyl-terminal hydrolase isozyme L1
Multiprotease digestion_label free MS	P31930	3	UQCRC1	Cytochrome b-c1 complex subunit 1, mitochondrial
Multiprotease digestion_label free MS	P23763-3	3	VAMP1	Isoform 2 of Vesicle-associated membrane protein 1
Multiprotease digestion_label free MS	P35612	2	ADD2	Beta-adducin
Multiprotease digestion_label free MS	C9J1E7	2	AP1B1	AP-1 complex subunit beta-1
Multiprotease digestion_label free MS	P63010	2	AP2B1	AP-2 complex subunit beta
Multiprotease digestion_label free MS	H0Y512	2	APMAP	Adipocyte plasma membrane-associated protein
Multiprotease digestion_label free MS	C9JF17	2	APOD	Apolipoprotein D
Multiprotease digestion_label free MS	P02649	2	APOE	Apolipoprotein E
Multiprotease digestion_label free MS	P55087	2	AQP4	Aquaporin-4
Multiprotease digestion_label free MS	P20648	2	ATP4A	Potassium-transporting ATPase alpha chain 1
Multiprotease digestion_label free MS	P30049	2	ATP5D	ATP synthase subunit delta, mitochondrial
Multiprotease digestion_label free MS	P55290	2	CDH13	Cadherin-13
Multiprotease digestion_label free MS	H0YAS8	2	CLU	Clusterin beta chain
Multiprotease digestion_label free MS	K7ENE5	2	DNASE2	Deoxyribonuclease-2-alpha
Multiprotease digestion_label free MS	C9JGE3	2	EWSR1	Ewing sarcoma breakpoint region 1, isoform CRA_e
Multiprotease digestion_label free MS	O14556	2	GAPDHS	Glyceraldehyde-3-phosphate dehydrogenase, testis-specific
Multiprotease digestion_label free MS	P31150	2	GDI1	Rab GDP dissociation inhibitor alpha
Multiprotease digestion_label free MS	P50395-2	2	GDI2	Isoform 2 of Rab GDP dissociation inhibitor beta
Multiprotease digestion_label free MS	Q92820	2	GGH	Gamma-glutamyl hydrolase
Multiprotease digestion_label free MS	P62873	2	GNB1	Guanine nucleotide-binding protein G(I)/G(S)/G(T) subunit beta-1
Multiprotease digestion_label free MS	Q9BTM1-2	2	H2AFJ	Isoform 2 of Histone H2A.J
Multiprotease digestion_label free MS	Q71UI9-2	2	H2AFV	Isoform 2 of Histone H2A.V
Multiprotease digestion_label free MS	P07900	2	HSP90AA1	Heat shock protein HSP 90-alpha
Multiprotease digestion_label free MS	P08238	2	HSP90AB1	Heat shock protein HSP 90-beta
Multiprotease digestion_label free MS	Q58FF8	2	HSP90AB2P	Putative heat shock protein HSP 90-beta 2
Multiprotease digestion_label free MS	P34931	2	HSPA1L	Heat shock 70 kDa protein 1-like
Multiprotease digestion_label free MS	P01861	2	IGHG4	Ig gamma-4 chain C region
Multiprotease digestion_label free MS	F5GWP8	2	JUP	Junction plakoglobin
Multiprotease digestion_label free MS	P78559-2	2	MAP1A	Isoform 2 of Microtubule-associated protein 1A
Multiprotease digestion_label free MS	O00483	2	NDUFA4	NADH dehydrogenase [ubiquinone] 1 alpha subcomplex subunit 4
Multiprotease digestion_label free MS	P06748-2	2	NPM1	Isoform 2 of Nucleophosmin
Multiprotease digestion_label free MS	P46459	2	NSF	Vesicle-fusing ATPase
Multiprotease digestion_label free MS	Q14982-2	2	OPCML	Isoform 2 of Opioid-binding protein/cell adhesion molecule
Multiprotease digestion_label free MS	Q5VSR5	2	PFKP	6-phosphofructokinase type C
Multiprotease digestion_label free MS	Q8NHP8	2	PLBD2	Putative phospholipase B-like 2
Multiprotease digestion_label free MS	Q15149-2	2	PLEC	Isoform 2 of Plectin
Multiprotease digestion_label free MS	Q9BYX7	2	POTEKP	Putative beta-actin-like protein 3
Multiprotease digestion_label free MS	Q15257-2	2	PPP2R4	Isoform 1 of Serine/threonine-protein phosphatase 2A activator
Multiprotease digestion_label free MS	P17252	2	PRKCA	Protein kinase C alpha type
Multiprotease digestion_label free MS	P23297	2	S100A1	Protein S100-A1
Multiprotease digestion_label free MS	Q99962	2	SH3GL2	Endophilin-A1
Multiprotease digestion_label free MS	P43003	2	SLC1A3	Excitatory amino acid transporter 1
Multiprotease digestion_label free MS	P05141	2	SLC25A5	ADP/ATP translocase 2
Multiprotease digestion_label free MS	D6RA31	2	SNCA	Alpha-synuclein
Multiprotease digestion_label free MS	Q16143	2	SNCB	Beta-synuclein
Multiprotease digestion_label free MS	Q04837	2	SSBP1	Single-stranded DNA-binding protein, mitochondrial
Multiprotease digestion_label free MS	P61266-2	2	STX1B	Isoform 2 of Syntaxin-1B
Multiprotease digestion_label free MS	H0Y8L3	2	TGFBI	Transforming growth factor-beta-induced protein ig-h3
Multiprotease digestion_label free MS	P55072	2	VCP	Transitional endoplasmic reticulum ATPase
Multiprotease digestion_label free MS	C9JI87	2	VDAC1	Voltage-dependent anion-selective channel protein 1
Multiprotease digestion_label free MS	P45880-1	2	VDAC2	Isoform 1 of Voltage-dependent anion-selective channel protein 2
Multiprotease digestion_label free MS	E7EX29	2	YWHAZ	14-3-3 protein zeta/delta
Multiprotease digestion_label free MS	Q2M2I8	1	AAK1	AP2-associated protein kinase 1
Multiprotease digestion_label free MS	P00568	1	AK1	Adenylate kinase isoenzyme 1
Multiprotease digestion_label free MS	P54819	1	AK2	Adenylate kinase 2, mitochondrial
Multiprotease digestion_label free MS	P50995	1	ANXA11	Annexin A11
Multiprotease digestion_label free MS	J3KTF8	1	ARHGDIA	Rho GDP-dissociation inhibitor 1
Multiprotease digestion_label free MS	Q13510	1	ASAH1	Acid ceramidase
Multiprotease digestion_label free MS	P05026-2	1	ATP1B1	Isoform 2 of Sodium/potassium-transporting ATPase subunit beta-1
Multiprotease digestion_label free MS	Q96A05	1	ATP6V1E2	V-type proton ATPase subunit E 2
Multiprotease digestion_label free MS	J3KSN2	1	B9D1	B9 domain-containing protein 1
Multiprotease digestion_label free MS	P00918	1	CA2	Carbonic anhydrase 2
Multiprotease digestion_label free MS	Q13554	1	CAMK2B	Calcium/calmodulin-dependent protein kinase type II subunit beta
Multiprotease digestion_label free MS	Q5SWX3	1	CAMK2G	Calcium/calmodulin-dependent protein kinase (CaM kinase) II gamma, isoform CRA_n
Multiprotease digestion_label free MS	G3V1A4	1	CFL1	Cofilin 1 (Non-muscle), isoform CRA_a
Multiprotease digestion_label free MS	B4DFI2	1	CLDN11	Claudin
Multiprotease digestion_label free MS	J3KRD5	1	CNDP2	Cytosolic non-specific dipeptidase
Multiprotease digestion_label free MS	P78357	1	CNTNAP1	Contactin-associated protein 1
Multiprotease digestion_label free MS	P20674	1	COX5A	Cytochrome c oxidase subunit 5A, mitochondrial
Multiprotease digestion_label free MS	P12074	1	COX6A1	Cytochrome c oxidase subunit 6A1, mitochondrial
Multiprotease digestion_label free MS	Q5T8I0	1	COX6A1P2	Cytochrome c oxidase subunit 6A, mitochondrial
Multiprotease digestion_label free MS	O75629	1	CREG1	Protein CREG1
Multiprotease digestion_label free MS	Q14194	1	CRMP1	Dihydropyrimidinase-related protein 1
Multiprotease digestion_label free MS	P07858	1	CTSB	Cathepsin B
Multiprotease digestion_label free MS	Q9Y4D1	1	DAAM1	Disheveled-associated activator of morphogenesis 1
Multiprotease digestion_label free MS	P81605	1	DCD	Dermcidin
Multiprotease digestion_label free MS	O75912	1	DGKI	Diacylglycerol kinase iota
Multiprotease digestion_label free MS	Q9UFM8	1	DKFZp566H1924	Neuroplastin (NPTN)
Multiprotease digestion_label free MS	Q5H9R2	1	DKFZp781K1356	NADH dehydrogenase [ubiquinone] 1 alpha subcomplex subunit 5 (NDUFA5)
Multiprotease digestion_label free MS	H0YDD4	1	DLAT	Dihydrolipoyllysine-residue acetyltransferase component of pyruvate dehydrogenase complex, mitochondrial
Multiprotease digestion_label free MS	Q05193	1	DNM1	Dynamin-1
Multiprotease digestion_label free MS	P50570	1	DNM2	Dynamin-2
Multiprotease digestion_label free MS	Q18PE1-2	1	DOK7	Isoform 2 of Protein Dok-7
Multiprotease digestion_label free MS	P30084	1	ECHS1	Enoyl-CoA hydratase, mitochondrial
Multiprotease digestion_label free MS	E9PI39	1	EEF1D	Elongation factor 1-delta
Multiprotease digestion_label free MS	Q07075	1	ENPEP	Glutamyl aminopeptidase
Multiprotease digestion_label free MS	Q9H4G0	1	EPB41L1	Band 4.1-like protein 1
Multiprotease digestion_label free MS	H7BZT7	1	ESD	S-formylglutathione hydrolase
Multiprotease digestion_label free MS	Q5D862	1	FLG2	Filaggrin-2
Multiprotease digestion_label free MS	P35637-2	1	FUS	Isoform Short of RNA-binding protein FUS
Multiprotease digestion_label free MS	P00367	1	GLUD1	Glutamate dehydrogenase 1, mitochondrial
Multiprotease digestion_label free MS	P49448	1	GLUD2	Glutamate dehydrogenase 2, mitochondrial
Multiprotease digestion_label free MS	P15104	1	GLUL	Glutamine synthetase
Multiprotease digestion_label free MS	P29992	1	GNA11	Guanine nucleotide-binding protein subunit alpha-11
Multiprotease digestion_label free MS	O95837	1	GNA14	Guanine nucleotide-binding protein subunit alpha-14
Multiprotease digestion_label free MS	B1AM21	1	GNAQ	Guanine nucleotide-binding protein G(q) subunit alpha
Multiprotease digestion_label free MS	C9JIS1	1	GNB2	Guanine nucleotide-binding protein G(I)/G(S)/G(T) subunit beta-2
Multiprotease digestion_label free MS	F5H0S8	1	GNB3	Guanine nucleotide-binding protein G(I)/G(S)/G(T) subunit beta-3
Multiprotease digestion_label free MS	C9JD14	1	GNB4	Guanine nucleotide-binding protein subunit beta-4
Multiprotease digestion_label free MS	B7Z7E9	1	GOT1	Aspartate aminotransferase
Multiprotease digestion_label free MS	H3BRM6	1	GSTM1	Glutathione S-transferase Mu 1
Multiprotease digestion_label free MS	E9PLF1	1	GSTM2	Glutathione S-transferase Mu 2
Multiprotease digestion_label free MS	Q03013	1	GSTM4	Glutathione S-transferase Mu 4
Multiprotease digestion_label free MS	P09211	1	GSTP1	Glutathione S-transferase P
Multiprotease digestion_label free MS	G3V1N2	1	HBA2	HCG1745306, isoform CRA_a
Multiprotease digestion_label free MS	B3KV18	1	HECTD2	Probable E3 ubiquitin-protein ligase HECTD2
Multiprotease digestion_label free MS	Q14CZ8	1	HEPACAM	Hepatocyte cell adhesion molecule
Multiprotease digestion_label free MS	Q5QNW6-2	1	HIST2H2BF	Isoform 2 of Histone H2B type 2-F
Multiprotease digestion_label free MS	F8VTQ5	1	HNRNPA1	Heterogeneous nuclear ribonucleoprotein A1
Multiprotease digestion_label free MS	Q32P51	1	HNRNPA1L2	Heterogeneous nuclear ribonucleoprotein A1-like 2
Multiprotease digestion_label free MS	G3V251	1	HNRNPC	Heterogeneous nuclear ribonucleoproteins C1/C2
Multiprotease digestion_label free MS	O60812	1	HNRNPCL1	Heterogeneous nuclear ribonucleoprotein C-like 1
Multiprotease digestion_label free MS	D6RAF8	1	HNRNPD	Heterogeneous nuclear ribonucleoprotein D0
Multiprotease digestion_label free MS	O14979	1	HNRNPDL	Heterogeneous nuclear ribonucleoprotein D-like
Multiprotease digestion_label free MS	Q00839	1	HNRNPU	Heterogeneous nuclear ribonucleoprotein U
Multiprotease digestion_label free MS	H0YB34	1	HRSP12	Ribonuclease UK114
Multiprotease digestion_label free MS	Q14568	1	HSP90AA2	Putative heat shock protein HSP 90-alpha A2
Multiprotease digestion_label free MS	P11021	1	HSPA5	78 kDa glucose-regulated protein
Multiprotease digestion_label free MS	P17066	1	HSPA6	Heat shock 70 kDa protein 6
Multiprotease digestion_label free MS	P48741	1	HSPA7	Putative heat shock 70 kDa protein 7
Multiprotease digestion_label free MS	P22301	1	IL10	Interleukin-10
Multiprotease digestion_label free MS	Q16352	1	INA	Alpha-internexin
Multiprotease digestion_label free MS	Q9UPV7	1	KIAA1045	Protein KIAA1045
Multiprotease digestion_label free MS	P07942	1	LAMB1	Laminin subunit beta-1
Multiprotease digestion_label free MS	Q9UPN3-2	1	MACF1	Isoform 2 of Microtubule-actin cross-linking factor 1, isoforms 1/2/3/5
Multiprotease digestion_label free MS	P49006	1	MARCKSL1	MARCKS-related protein
Multiprotease digestion_label free MS	G3XAL0	1	MDH2	Malate dehydrogenase
Multiprotease digestion_label free MS	Q6P1L8	1	MRPL14	39S ribosomal protein L14, mitochondrial
Multiprotease digestion_label free MS	H3BPK2	1	MT3	Metallothionein
Multiprotease digestion_label free MS	E5RFL9	1	NCALD	Neurocalcin-delta
Multiprotease digestion_label free MS	Q15080	1	NCF4	Neutrophil cytosol factor 4
Multiprotease digestion_label free MS	H7BY16	1	NCL	Nucleolin
Multiprotease digestion_label free MS	C9IZN5	1	NDUFA5	NADH dehydrogenase [ubiquinone] 1 alpha subcomplex subunit 5
Multiprotease digestion_label free MS	O94856-12	1	NFASC	Isoform 12 of Neurofascin
Multiprotease digestion_label free MS	Q14112-2	1	NID2	Isoform 2 of Nidogen-2
Multiprotease digestion_label free MS	P55786	1	NPEPPS	Puromycin-sensitive aminopeptidase
Multiprotease digestion_label free MS	Q9Y639-1	1	NPTN	Isoform 1 of Neuroplastin
Multiprotease digestion_label free MS	Q96D31	1	ORAI1	Calcium release-activated calcium channel protein 1
Multiprotease digestion_label free MS	Q7RTY7	1	OVCH1	Ovochymase-1
Multiprotease digestion_label free MS	Q9BY11	1	PACSIN1	Protein kinase C and casein kinase substrate in neurons protein 1
Multiprotease digestion_label free MS	P18669	1	PGAM1	Phosphoglycerate mutase 1
Multiprotease digestion_label free MS	Q8N0Y7	1	PGAM4	Probable phosphoglycerate mutase 4
Multiprotease digestion_label free MS	P00558	1	PGK1	Phosphoglycerate kinase 1
Multiprotease digestion_label free MS	P14618-3	1	PKM	Isoform 3 of Pyruvate kinase PKM
Multiprotease digestion_label free MS	Q9Y536	1	PPIAL4A	Peptidyl-prolyl cis-trans isomerase A-like 4A/B/C
Multiprotease digestion_label free MS	F5H284	1	PPIAL4D	Peptidyl-prolyl cis-trans isomerase A-like 4D
Multiprotease digestion_label free MS	A2BFH1	1	PPIAL4G	Peptidyl-prolyl cis-trans isomerase A-like 4G
Multiprotease digestion_label free MS	Q8TF05-2	1	PPP4R1	Isoform 2 of Serine/threonine-protein phosphatase 4 regulatory subunit 1
Multiprotease digestion_label free MS	P42785-2	1	PRCP	Isoform 2 of Lysosomal Pro-X carboxypeptidase
Multiprotease digestion_label free MS	M0R0I9	1	PRKCG	Protein kinase C gamma type
Multiprotease digestion_label free MS	P04156-2	1	PRNP	Isoform 2 of Major prion protein
Multiprotease digestion_label free MS	Q70E73-4	1	RAPH1	Isoform RMO1b of Ras-associated and pleckstrin homology domains-containing protein 1
Multiprotease digestion_label free MS	H0YDD8	1	RPLP2	60S acidic ribosomal protein P2
Multiprotease digestion_label free MS	P62266	1	RPS23	40S ribosomal protein S23
Multiprotease digestion_label free MS	P62701	1	RPS4X	40S ribosomal protein S4, X isoform
Multiprotease digestion_label free MS	O95197-2	1	RTN3	Isoform 2 of Reticulon-3
Multiprotease digestion_label free MS	Q9HAT2	1	SIAE	Sialate O-acetylesterase
Multiprotease digestion_label free MS	Q8IXJ6-2	1	SIRT2	Isoform 2 of NAD-dependent protein deacetylase sirtuin-2
Multiprotease digestion_label free MS	Q9P2U8	1	SLC17A6	Vesicular glutamate transporter 2
Multiprotease digestion_label free MS	Q9P2U7	1	SLC17A7	Vesicular glutamate transporter 1
Multiprotease digestion_label free MS	Q00325-2	1	SLC25A3	Isoform B of Phosphate carrier protein, mitochondrial
Multiprotease digestion_label free MS	P32418-4	1	SLC8A1	Isoform 10 of Sodium/calcium exchanger 1
Multiprotease digestion_label free MS	P16949	1	STMN1	Stathmin
Multiprotease digestion_label free MS	P27105	1	STOM	Erythrocyte band 7 integral membrane protein
Multiprotease digestion_label free MS	Q5T5C0-2	1	STXBP5	Isoform 2 of Syntaxin-binding protein 5
Multiprotease digestion_label free MS	Q7L1I2-2	1	SV2B	Isoform 2 of Synaptic vesicle glycoprotein 2B
Multiprotease digestion_label free MS	Q92734-2	1	TFG	Isoform 2 of Protein TFG
Multiprotease digestion_label free MS	Q9H3S3	1	TMPRSS5	Transmembrane protease serine 5
Multiprotease digestion_label free MS	P55327-2	1	TPD52	Isoform 2 of Tumor protein D52
Multiprotease digestion_label free MS	P60174-1	1	TPI1	Isoform 2 of Triosephosphate isomerase
Multiprotease digestion_label free MS	Q9Y277-2	1	VDAC3	Isoform 2 of Voltage-dependent anion-selective channel protein 3
Multiprotease digestion_label free MS	Q6ZQQ6-2	1	WDR87	Isoform 2 of WD repeat-containing protein 87
Multiprotease digestion_label free MS	P61981	1	YWHAG	14-3-3 protein gamma
Multiprotease digestion_label free MS	P52747-2	1	ZNF143	Isoform 2 of Zinc finger protein 143

## Sheet: A3
Experiment	Uniprot accession	Occurrence Score	Protein	Description
Multiprotease digestion_label free MS	P60709	10	ACTB	Actin, cytoplasmic 1
Multiprotease digestion_label free MS	P63261	10	ACTG1	Actin, cytoplasmic 2
Multiprotease digestion_label free MS	P25705	10	ATP5A1	ATP synthase subunit alpha, mitochondrial
Multiprotease digestion_label free MS	G3V1A4	10	CFL1	Cofilin 1 (Non-muscle), isoform CRA_a
Multiprotease digestion_label free MS	P68104	10	EEF1A1	Elongation factor 1-alpha 1
Multiprotease digestion_label free MS	Q5VTE0	10	EEF1A1P5	Putative elongation factor 1-alpha-like 3
Multiprotease digestion_label free MS	P06733	10	ENO1	Alpha-enolase
Multiprotease digestion_label free MS	P04406	10	GAPDH	Glyceraldehyde-3-phosphate dehydrogenase
Multiprotease digestion_label free MS	P22626	10	HNRNPA2B1	Heterogeneous nuclear ribonucleoproteins A2/B1
Multiprotease digestion_label free MS	P62937	10	PPIA	Peptidyl-prolyl cis-trans isomerase A
Multiprotease digestion_label free MS	P63104	10	YWHAZ	14-3-3 protein zeta/delta OS=Homo
Multiprotease digestion_label free MS	Q99798	9	ACO2	Aconitate hydratase, mitochondrial
Multiprotease digestion_label free MS	P04075	9	ALDOA	Fructose-bisphosphate aldolase A
Multiprotease digestion_label free MS	P05023-3	9	ATP1A1	Isoform 3 of Sodium/potassium-transporting ATPase subunit alpha-1
Multiprotease digestion_label free MS	P13637-2	9	ATP1A3	Isoform 2 of Sodium/potassium-transporting ATPase subunit alpha-3
Multiprotease digestion_label free MS	P06576	9	ATP5B	ATP synthase subunit beta, mitochondrial
Multiprotease digestion_label free MS	Q9Y281	9	CFL2	Cofilin-2
Multiprotease digestion_label free MS	J3QKZ2	9	CTRB1	Chymotrypsin B chain A
Multiprotease digestion_label free MS	Q6GPI1	9	CTRB2	Chymotrypsinogen B2
Multiprotease digestion_label free MS	Q05639	9	EEF1A2	Elongation factor 1-alpha 2
Multiprotease digestion_label free MS	P07900	9	HSP90AA1	Heat shock protein HSP 90-alpha
Multiprotease digestion_label free MS	P08107	9	HSPA1A	Heat shock 70 kDa protein 1A/1B
Multiprotease digestion_label free MS	P10809	9	HSPD1	60 kDa heat shock protein, mitochondrial
Multiprotease digestion_label free MS	P02686-4	9	MBP	Isoform 4 of Myelin basic protein
Multiprotease digestion_label free MS	P06748-2	9	NPM1	Isoform 2 of Nucleophosmin OS=Homo
Multiprotease digestion_label free MS	P14618-2	9	PKM	Isoform M1 of Pyruvate kinase PKM
Multiprotease digestion_label free MS	P60174-1	9	TPI1	Isoform 2 of Triosephosphate isomerase OS
Multiprotease digestion_label free MS	P12277	8	CKB	Creatine kinase B-type
Multiprotease digestion_label free MS	P09543	8	CNP	2&#039;,3&#039;-cyclic-nucleotide 3&
Multiprotease digestion_label free MS	P09429	8	HMGB1	High mobility group protein B1
Multiprotease digestion_label free MS	P11142	8	HSPA8	Heat shock cognate 71 kDa protein
Multiprotease digestion_label free MS	P60201	8	PLP1	Myelin proteolipid protein
Multiprotease digestion_label free MS	P26373	8	RPL13	60S ribosomal protein L13
Multiprotease digestion_label free MS	E9PKU4	8	RPL8	60S ribosomal protein L8
Multiprotease digestion_label free MS	P23246	8	SFPQ	Splicing factor, proline- and glutamine-rich
Multiprotease digestion_label free MS	P05141	8	SLC25A5	ADP/ATP translocase 2
Multiprotease digestion_label free MS	P61764-2	8	STXBP1	Isoform 2 of Syntaxin-binding protein
Multiprotease digestion_label free MS	P21796	8	VDAC1	Voltage-dependent anion-selective channel protein 1
Multiprotease digestion_label free MS	Q9UQM7	7	CAMK2A	Calcium/calmodulin-dependent protein kinase type II subunit alpha
Multiprotease digestion_label free MS	Q00610	7	CLTC	Clathrin heavy chain 1
Multiprotease digestion_label free MS	P09471	7	GNAO1	Guanine nucleotide-binding protein G(o) subunit alpha
Multiprotease digestion_label free MS	P69905	7	HBA1	Hemoglobin subunit alpha
Multiprotease digestion_label free MS	H0Y8G5	7	HNRNPD	Heterogeneous nuclear ribonucleoprotein D0
Multiprotease digestion_label free MS	P61978	7	HNRNPK	Heterogeneous nuclear ribonucleoprotein K
Multiprotease digestion_label free MS	Q00839	7	HNRNPU	Heterogeneous nuclear ribonucleoprotein U
Multiprotease digestion_label free MS	P61604	7	HSPE1	10 kDa heat shock protein, mitochondrial
Multiprotease digestion_label free MS	P04259	7	KRT6B	Keratin, type II cytoskeletal 6B
Multiprotease digestion_label free MS	P07195	7	LDHB	L-lactate dehydrogenase B chain
Multiprotease digestion_label free MS	G3XAL0	7	MDH2	Malate dehydrogenase
Multiprotease digestion_label free MS	P07196	7	NEFL	Neurofilament light polypeptide
Multiprotease digestion_label free MS	P00558	7	PGK1	Phosphoglycerate kinase 1
Multiprotease digestion_label free MS	Q06830	7	PRDX1	Peroxiredoxin-1
Multiprotease digestion_label free MS	B4DN89	7	SFRS2	Serine/arginine-rich-splicing factor 2
Multiprotease digestion_label free MS	P43004	7	SLC1A2	Excitatory amino acid transporter 2
Multiprotease digestion_label free MS	Q01130	7	SRSF2	Serine/arginine-rich splicing factor 2
Multiprotease digestion_label free MS	Q13247-3	7	SRSF6	Isoform SRP55-3 of Serine/arginine-rich splicing factor 6
Multiprotease digestion_label free MS	Q9BRL6-2	7	SRSF8	Isoform 2 of Serine/arginine-rich
Multiprotease digestion_label free MS	Q71U36-2	7	TUBA1A	Isoform 2 of Tubulin alpha-1A chain
Multiprotease digestion_label free MS	P09936	7	UCHL1	Ubiquitin carboxyl-terminal hydrolase isozyme L1
Multiprotease digestion_label free MS	P45880-1	7	VDAC2	Isoform 1 of Voltage-dependent anion
Multiprotease digestion_label free MS	P27348	7	YWHAQ	14-3-3 protein theta OS=Homo sapiens
Multiprotease digestion_label free MS	P05067	6	APP	Amyloid beta A4 protein
Multiprotease digestion_label free MS	Q13554	6	CAMK2B	Calcium/calmodulin-dependent protein kinase type II subunit beta
Multiprotease digestion_label free MS	D6R938	6	CAMK2D	Calcium/calmodulin-dependent protein kinase (CaM kinase) II delta, isoform CRA_e
Multiprotease digestion_label free MS	Q16555	6	DPYSL2	Dihydropyrimidinase-related protein 2
Multiprotease digestion_label free MS	P62873	6	GNB1	Guanine nucleotide-binding protein G(I)/G(S)/G(T) subunit beta-1
Multiprotease digestion_label free MS	G3V5X6	6	HNRNPC	Heterogeneous nuclear ribonucleoproteins C1/C2
Multiprotease digestion_label free MS	P08238	6	HSP90AB1	Heat shock protein HSP 90-beta
Multiprotease digestion_label free MS	P38646	6	HSPA9	Stress-70 protein, mitochondrial
Multiprotease digestion_label free MS	P02533	6	KRT14	Keratin, type I cytoskeletal 14
Multiprotease digestion_label free MS	P08779	6	KRT16	Keratin, type I cytoskeletal 16
Multiprotease digestion_label free MS	P02538	6	KRT6A	Keratin, type II cytoskeletal 6A
Multiprotease digestion_label free MS	P00338-3	6	LDHA	Isoform 3 of L-lactate dehydrogenase A chain
Multiprotease digestion_label free MS	P40925-2	6	MDH1	Isoform 2 of Malate dehydrogenase, cytoplasmic
Multiprotease digestion_label free MS	P60660-2	6	MYL6	Isoform Smooth muscle of Myosin light polypeptide 6
Multiprotease digestion_label free MS	P19338	6	NCL	Nucleolin
Multiprotease digestion_label free MS	O00483	6	NDUFA4	NADH dehydrogenase [ubiquinone] 1 alpha subcomplex subunit 4
Multiprotease digestion_label free MS	P46459	6	NSF	Vesicle-fusing ATPase
Multiprotease digestion_label free MS	F5H7R9	6	PTMS	Parathymosin
Multiprotease digestion_label free MS	P51149	6	RAB7A	Ras-related protein Rab-7a
Multiprotease digestion_label free MS	K7ERT8	6	RPL23A	60S ribosomal protein L23a
Multiprotease digestion_label free MS	F8VZ45	6	RPL6	60S ribosomal protein L6
Multiprotease digestion_label free MS	P61247	6	RPS3A	40S ribosomal protein S3a
Multiprotease digestion_label free MS	Q01105-2	6	SET	Isoform 2 of Protein SET
Multiprotease digestion_label free MS	Q16143	6	SNCB	Beta-synuclein
Multiprotease digestion_label free MS	Q13813-2	6	SPTAN1	Isoform 2 of Spectrin alpha chain
Multiprotease digestion_label free MS	P17600	6	SYN1	Synapsin-1
Multiprotease digestion_label free MS	P68032	5	ACTC1	Actin, alpha cardiac muscle 1
Multiprotease digestion_label free MS	P50993	5	ATP1A2	Sodium/potassium-transporting ATPase subunit alpha-2
Multiprotease digestion_label free MS	P36543	5	ATP6V1E1	V-type proton ATPase subunit E 1
Multiprotease digestion_label free MS	Q5SWX3	5	CAMK2G	Calcium/calmodulin-dependent protein kinase (CaM kinase) II gamma, isoform CRA_n
Multiprotease digestion_label free MS	Q05193	5	DNM1	Dynamin-1
Multiprotease digestion_label free MS	P60842	5	EIF4A1	Eukaryotic initiation factor 4A-I
Multiprotease digestion_label free MS	Q14240	5	EIF4A2	Eukaryotic initiation factor 4A-II
Multiprotease digestion_label free MS	P15104	5	GLUL	Glutamine synthetase
Multiprotease digestion_label free MS	P51991	5	HNRNPA3	Heterogeneous nuclear ribonucleoprotein A3
Multiprotease digestion_label free MS	Q86YZ3	5	HRNR	Hornerin
Multiprotease digestion_label free MS	S4R3N1	5	HSPE1-MOB4	Protein HSPE1-MOB4 OS
Multiprotease digestion_label free MS	P14649	5	MYL6B	Myosin light chain 6B
Multiprotease digestion_label free MS	P30101	5	PDIA3	Protein disulfide-isomerase A3
Multiprotease digestion_label free MS	P35268	5	RPL22	60S ribosomal protein L22
Multiprotease digestion_label free MS	P62899	5	RPL31	60S ribosomal protein L31
Multiprotease digestion_label free MS	P05387	5	RPLP2	60S acidic ribosomal protein P2
Multiprotease digestion_label free MS	P62269	5	RPS18	40S ribosomal protein S18
Multiprotease digestion_label free MS	M0R2L9	5	RPS19	40S ribosomal protein S19
Multiprotease digestion_label free MS	P62851	5	RPS25	40S ribosomal protein S25
Multiprotease digestion_label free MS	P62753	5	RPS6	40S ribosomal protein S6
Multiprotease digestion_label free MS	C9J9K3	5	RPSA	40S ribosomal protein SA
Multiprotease digestion_label free MS	A6NE09	5	RPSAP58	40S ribosomal protein SA
Multiprotease digestion_label free MS	O94813-2	5	SLIT2	Isoform 2 of Slit homolog 2 protein
Multiprotease digestion_label free MS	E5RK51	5	SNAP91	Clathrin coat assembly protein AP180
Multiprotease digestion_label free MS	D6RA31	5	SNCA	Alpha-synuclein
Multiprotease digestion_label free MS	Q08170	5	SRSF4	Serine/arginine-rich splicing factor 4
Multiprotease digestion_label free MS	Q13243-3	5	SRSF5	Isoform SRP40-4 of Serine/arginine-rich splicing factor 5
Multiprotease digestion_label free MS	P61266-2	5	STX1B	Isoform 2 of Syntaxin-1B
Multiprotease digestion_label free MS	Q7L0J3	5	SV2A	Synaptic vesicle glycoprotein 2A
Multiprotease digestion_label free MS	Q9Y277-2	5	VDAC3	Isoform 2 of Voltage-dependent anion
Multiprotease digestion_label free MS	P61981	5	YWHAG	14-3-3 protein gamma OS=Homo sapiens
Multiprotease digestion_label free MS	P62736	4	ACTA2	Actin, aortic smooth muscle
Multiprotease digestion_label free MS	P63267	4	ACTG2	Actin, gamma-enteric smooth muscle
Multiprotease digestion_label free MS	O95782	4	AP2A1	AP-2 complex subunit alpha-1
Multiprotease digestion_label free MS	P05026-2	4	ATP1B1	Isoform 2 of Sodium/potassium-transporting ATPase subunit beta-1
Multiprotease digestion_label free MS	P20020-2	4	ATP2B1	Isoform A of Plasma membrane calcium-transporting ATPase 1
Multiprotease digestion_label free MS	P12532	4	CKMT1A	Creatine kinase U-type, mitochondrial
Multiprotease digestion_label free MS	C9JFR7	4	CYCS	Cytochrome c
Multiprotease digestion_label free MS	P13639	4	EEF2	Elongation factor 2
Multiprotease digestion_label free MS	I3L3H2	4	EIF4A3	Eukaryotic initiation factor 4A-III
Multiprotease digestion_label free MS	P63096	4	GNAI1	Guanine nucleotide-binding protein G(i) subunit alpha-1
Multiprotease digestion_label free MS	E9PLF1	4	GSTM2	Glutathione S-transferase Mu 2
Multiprotease digestion_label free MS	P21266	4	GSTM3	Glutathione S-transferase Mu 3
Multiprotease digestion_label free MS	Q5T8Q9	4	GSTM5	Glutathione S-transferase M5, isoform CRA_a
Multiprotease digestion_label free MS	Q9BTM1-2	4	H2AFJ	Isoform 2 of Histone H2A.J
Multiprotease digestion_label free MS	O60812	4	HNRNPCL1	Heterogeneous nuclear ribonucleoprotein C-like 1
Multiprotease digestion_label free MS	E5RGV0	4	HNRNPH1	Heterogeneous nuclear ribonucleoprotein H
Multiprotease digestion_label free MS	P55795	4	HNRNPH2	Heterogeneous nuclear ribonucleoprotein H2
Multiprotease digestion_label free MS	O43390	4	HNRNPR	Heterogeneous nuclear ribonucleoprotein R
Multiprotease digestion_label free MS	P14625	4	HSP90B1	Endoplasmin
Multiprotease digestion_label free MS	P05783	4	KRT18	Keratin, type I cytoskeletal 18
Multiprotease digestion_label free MS	P05787-2	4	KRT8	Isoform 2 of Keratin, type II cytoskeletal 8
Multiprotease digestion_label free MS	Q9UQ80	4	PA2G4	Proliferation-associated protein 2G4
Multiprotease digestion_label free MS	Q9BY11	4	PACSIN1	Protein kinase C and casein kinase substrate in neurons protein 1
Multiprotease digestion_label free MS	Q15365	4	PCBP1	Poly(rC)-binding protein 1
Multiprotease digestion_label free MS	K7EJ44	4	PFN1	Profilin 1, isoform CRA_b
Multiprotease digestion_label free MS	Q99623	4	PHB2	Prohibitin-2
Multiprotease digestion_label free MS	P63098	4	PPP3R1	Calcineurin subunit B type 1
Multiprotease digestion_label free MS	F5H018	4	RAN	GTP-binding nuclear protein Ran
Multiprotease digestion_label free MS	P36578	4	RPL4	60S ribosomal protein L4
Multiprotease digestion_label free MS	P62266	4	RPS23	40S ribosomal protein S23
Multiprotease digestion_label free MS	P62857	4	RPS28	40S ribosomal protein S28
Multiprotease digestion_label free MS	P62081	4	RPS7	40S ribosomal protein S7
Multiprotease digestion_label free MS	P62241	4	RPS8	40S ribosomal protein S8
Multiprotease digestion_label free MS	O75746	4	SLC25A12	Calcium-binding mitochondrial carrier protein Aralar1
Multiprotease digestion_label free MS	Q16623	4	STX1A	Syntaxin-1A
Multiprotease digestion_label free MS	Q92777-2	4	SYN2	Isoform IIb of Synapsin-2
Multiprotease digestion_label free MS	F6UXX1	4	SYNCRIP	Heterogeneous nuclear ribonucleoprotein Q
Multiprotease digestion_label free MS	J3KQA0	4	SYT1	Synaptotagmin I, isoform CRA_b
Multiprotease digestion_label free MS	P06753-2	4	TPM3	Isoform 2 of Tropomyosin alpha-3 chain
Multiprotease digestion_label free MS	O94811	4	TPPP	Tubulin polymerization-promoting protein
Multiprotease digestion_label free MS	P62258	4	YWHAE	14-3-3 protein epsilon OS=Homo sapiens
Multiprotease digestion_label free MS	P52747-2	4	ZNF143	Isoform 2 of Zinc finger protein
Multiprotease digestion_label free MS	H0Y3Y4	3	SEPT7	Septin-7
Multiprotease digestion_label free MS	D6RGI3	3	SEPT9	Septin 11, isoform CRA_b
Multiprotease digestion_label free MS	D6RDU5	3	SEPT11	Septin-11
Multiprotease digestion_label free MS	A2A3N8	3	ADD1	Adducin 1 (Alpha)
Multiprotease digestion_label free MS	K7EKH5	3	ALDOC	Fructose-bisphosphate aldolase C
Multiprotease digestion_label free MS	P49418	3	AMPH	Amphiphysin
Multiprotease digestion_label free MS	P08758	3	ANXA5	Annexin A5
Multiprotease digestion_label free MS	O94973	3	AP2A2	AP-2 complex subunit alpha-2
Multiprotease digestion_label free MS	P63010	3	AP2B1	AP-2 complex subunit beta
Multiprotease digestion_label free MS	P30049	3	ATP5D	ATP synthase subunit delta, mitochondrial
Multiprotease digestion_label free MS	J3QL14	3	ATP6V0D1	V-type proton ATPase subunit d 1
Multiprotease digestion_label free MS	P38606	3	ATP6V1A	V-type proton ATPase catalytic subunit A
Multiprotease digestion_label free MS	P21281	3	ATP6V1B2	V-type proton ATPase subunit B, brain isoform
Multiprotease digestion_label free MS	O00499-3	3	BIN1	Isoform IIC1 of Myc box-dependent-interacting protein 1
Multiprotease digestion_label free MS	P62158	3	CALM1	Calmodulin
Multiprotease digestion_label free MS	H0Y7A7	3	CALM2	Calmodulin
Multiprotease digestion_label free MS	P20674	3	COX5A	Cytochrome c oxidase subunit 5A, mitochondrial
Multiprotease digestion_label free MS	B4DJV2	3	CS	Citrate synthase
Multiprotease digestion_label free MS	Q9H047	3	DKFZp547J2313	Fatty acid binding protein 7, brain, isoform CRA_b
Multiprotease digestion_label free MS	Q14204	3	DYNC1H1	Cytoplasmic dynein 1 heavy chain 1
Multiprotease digestion_label free MS	Q96FJ2	3	DYNLL2	Dynein light chain 2, cytoplasmic
Multiprotease digestion_label free MS	E9PQ49	3	EEF1D	Elongation factor 1-delta
Multiprotease digestion_label free MS	P63241	3	EIF5A	Eukaryotic translation initiation factor 5A-1
Multiprotease digestion_label free MS	Q6IS14	3	EIF5AL1	Eukaryotic translation initiation factor 5A-1-like
Multiprotease digestion_label free MS	O15540	3	FABP7	Fatty acid-binding protein, brain
Multiprotease digestion_label free MS	P62942	3	FKBP1A	Peptidyl-prolyl cis-trans isomerase FKBP1A
Multiprotease digestion_label free MS	P21333	3	FLNA	Filamin-A
Multiprotease digestion_label free MS	K7EP73	3	GAPDHS	Glyceraldehyde-3-phosphate dehydrogenase, testis-specific
Multiprotease digestion_label free MS	C9JXA5	3	GNB2	Guanine nucleotide-binding protein G(I)/G(S)/G(T) subunit beta-2
Multiprotease digestion_label free MS	Q71UI9-2	3	H2AFV	Isoform 2 of Histone H2A.V
Multiprotease digestion_label free MS	P68871	3	HBB	Hemoglobin subunit beta
Multiprotease digestion_label free MS	P02042	3	HBD	Hemoglobin subunit delta
Multiprotease digestion_label free MS	P49773	3	HINT1	Histidine triad nucleotide-binding protein 1
Multiprotease digestion_label free MS	P09651	3	HNRNPA1	Heterogeneous nuclear ribonucleoprotein A1
Multiprotease digestion_label free MS	D6RD18	3	HNRNPAB	Heterogeneous nuclear ribonucleoprotein A/B
Multiprotease digestion_label free MS	M0QXS5	3	HNRNPL	Heterogeneous nuclear ribonucleoprotein L
Multiprotease digestion_label free MS	M0R2I7	3	HNRNPM	Heterogeneous nuclear ribonucleoprotein M
Multiprotease digestion_label free MS	P34931	3	HSPA1L	Heat shock 70 kDa protein 1-like
Multiprotease digestion_label free MS	P50213	3	IDH3A	Isocitrate dehydrogenase [NAD] subunit alpha, mitochondrial
Multiprotease digestion_label free MS	Q16352	3	INA	Alpha-internexin
Multiprotease digestion_label free MS	P78559-2	3	MAP1A	Isoform 2 of Microtubule-associated protein 1A
Multiprotease digestion_label free MS	Q9H7H0-2	3	METTL17	Isoform 2 of Methyltransferase-like protein 17, mitochondrial
Multiprotease digestion_label free MS	P61601	3	NCALD	Neurocalcin-delta
Multiprotease digestion_label free MS	P07197	3	NEFM	Neurofilament medium polypeptide
Multiprotease digestion_label free MS	Q32Q12	3	NME1-NME2	Nucleoside diphosphate kinase
Multiprotease digestion_label free MS	P22392-2	3	NME2	Isoform 3 of Nucleoside diphosphate kinase B
Multiprotease digestion_label free MS	O60361	3	NME2P1	Putative nucleoside diphosphate kinase
Multiprotease digestion_label free MS	Q15366-2	3	PCBP2	Isoform 2 of Poly(rC)-binding protein 2
Multiprotease digestion_label free MS	P48539	3	PCP4	Purkinje cell protein 4
Multiprotease digestion_label free MS	P11177-2	3	PDHB	Isoform 2 of Pyruvate dehydrogenase E1 component subunit beta, mitochondrial
Multiprotease digestion_label free MS	K7EMN2	3	PGD	6-phosphogluconate dehydrogenase, decarboxylating
Multiprotease digestion_label free MS	P07205	3	PGK2	Phosphoglycerate kinase 2
Multiprotease digestion_label free MS	O00264	3	PGRMC1	Membrane-associated progesterone receptor component 1
Multiprotease digestion_label free MS	P30153	3	PPP2R1A	Serine/threonine-protein phosphatase 2A 65 kDa regulatory subunit A alpha isoform
Multiprotease digestion_label free MS	P32119	3	PRDX2	Peroxiredoxin-2
Multiprotease digestion_label free MS	P63000-2	3	RAC1	Isoform B of Ras-related C3 botulinum toxin substrate 1
Multiprotease digestion_label free MS	C9JJ34	3	RANBP1	Ran-specific GTPase-activating protein
Multiprotease digestion_label free MS	P62834	3	RAP1A	Ras-related protein Rap-1A
Multiprotease digestion_label free MS	P61224-3	3	RAP1B	Isoform 3 of Ras-related protein Rap-1b
Multiprotease digestion_label free MS	P62745	3	RHOB	Rho-related GTP-binding protein RhoB
Multiprotease digestion_label free MS	P30050	3	RPL12	60S ribosomal protein L12
Multiprotease digestion_label free MS	P61353	3	RPL27	60S ribosomal protein L27
Multiprotease digestion_label free MS	P46776	3	RPL27A	60S ribosomal protein L27a
Multiprotease digestion_label free MS	P47914	3	RPL29	60S ribosomal protein L29
Multiprotease digestion_label free MS	H0YEN5	3	RPS2	40S ribosomal protein S2
Multiprotease digestion_label free MS	P62273	3	RPS29	40S ribosomal protein S29
Multiprotease digestion_label free MS	O95197-2	3	RTN3	Isoform 2 of Reticulon-3
Multiprotease digestion_label free MS	Q99962	3	SH3GL2	Endophilin-A1
Multiprotease digestion_label free MS	Q02978	3	SLC25A11	Mitochondrial 2-oxoglutarate/malate carrier protein
Multiprotease digestion_label free MS	P60880	3	SNAP25	Synaptosomal-associated protein 25
Multiprotease digestion_label free MS	Q01082	3	SPTBN1	Spectrin beta chain, non-erythrocytic 1
Multiprotease digestion_label free MS	Q5T5C0-2	3	STXBP5	Isoform 2 of Syntaxin-binding protein 5
Multiprotease digestion_label free MS	Q7L1I2-2	3	SV2B	Isoform 2 of Synaptic vesicle glycoprotein 2B
Multiprotease digestion_label free MS	O43759-2	3	SYNGR1	Isoform 1B of Synaptogyrin-1
Multiprotease digestion_label free MS	P09493-10	3	TPM1	Isoform 10 of Tropomyosin alpha-1 chain
Multiprotease digestion_label free MS	P07951-2	3	TPM2	Isoform 2 of Tropomyosin beta chain
Multiprotease digestion_label free MS	P67936-2	3	TPM4	Isoform 2 of Tropomyosin alpha-4 chain
Multiprotease digestion_label free MS	P49411	3	TUFM	Elongation factor Tu, mitochondrial
Multiprotease digestion_label free MS	P22314	3	UBA1	Ubiquitin-like modifier-activating enzyme 1
Multiprotease digestion_label free MS	P08670	3	VIM	Vimentin
Multiprotease digestion_label free MS	P62760	3	VSNL1	Visinin-like protein 1
Multiprotease digestion_label free MS	P31946	3	YWHAB	14-3-3 protein beta/alpha
Multiprotease digestion_label free MS	Q9UH03	2	SEPT3	Neuronal-specific septin-3
Multiprotease digestion_label free MS	B4DJ62	2	SEPT5	HCG2002594, isoform CRA_a
Multiprotease digestion_label free MS	B1AMS2	2	SEPT6	Septin 6, isoform CRA_b
Multiprotease digestion_label free MS	Q92599	2	SEPT8	Septin-8
Multiprotease digestion_label free MS	P68133	2	ACTA1	Actin, alpha skeletal muscle
Multiprotease digestion_label free MS	P61158	2	ACTR3	Actin-related protein 3
Multiprotease digestion_label free MS	Q9P1U1	2	ACTR3B	Actin-related protein 3B
Multiprotease digestion_label free MS	H7C4J1	2	ACTR3C	Actin-related protein 3C
Multiprotease digestion_label free MS	P35612	2	ADD2	Beta-adducin
Multiprotease digestion_label free MS	E9PHW9	2	ANK2	Ankyrin-2
Multiprotease digestion_label free MS	Q96CW1	2	AP2M1	AP-2 complex subunit mu
Multiprotease digestion_label free MS	E9PEV4	2	APOE	Apolipoprotein E
Multiprotease digestion_label free MS	P84077	2	ARF1	ADP-ribosylation factor 1
Multiprotease digestion_label free MS	P61204	2	ARF3	ADP-ribosylation factor 3
Multiprotease digestion_label free MS	Q13733	2	ATP1A4	Sodium/potassium-transporting ATPase subunit alpha-4
Multiprotease digestion_label free MS	P14415	2	ATP1B2	Sodium/potassium-transporting ATPase subunit beta-2
Multiprotease digestion_label free MS	P16615-2	2	ATP2A2	Isoform 2 of Sarcoplasmic/endoplasmic reticulum calcium ATPase 2
Multiprotease digestion_label free MS	Q01814-2	2	ATP2B2	Isoform WA of Plasma membrane calcium-transporting ATPase 2
Multiprotease digestion_label free MS	H7C086	2	ATP5O	ATP synthase subunit O, mitochondrial
Multiprotease digestion_label free MS	Q93050-1	2	ATP6V0A1	Isoform 2 of V-type proton ATPase 116 kDa subunit a isoform 1
Multiprotease digestion_label free MS	Q9Y5K8	2	ATP6V1D	V-type proton ATPase subunit D
Multiprotease digestion_label free MS	Q96A05	2	ATP6V1E2	V-type proton ATPase subunit E 2
Multiprotease digestion_label free MS	Q16864-2	2	ATP6V1F	Isoform 2 of V-type proton ATPase subunit F
Multiprotease digestion_label free MS	Q9UI12-2	2	ATP6V1H	Isoform 2 of V-type proton ATPase subunit H
Multiprotease digestion_label free MS	Q96GW7	2	BCAN	Brevican core protein
Multiprotease digestion_label free MS	Q8N3J6	2	CADM2	Cell adhesion molecule 2
Multiprotease digestion_label free MS	P27824	2	CANX	Calnexin
Multiprotease digestion_label free MS	P50990	2	CCT8	T-complex protein 1 subunit theta
Multiprotease digestion_label free MS	H7BYS8	2	CD47	Leukocyte surface antigen CD47
Multiprotease digestion_label free MS	P09496	2	CLTA	Clathrin light chain A
Multiprotease digestion_label free MS	Q12860	2	CNTN1	Contactin-1
Multiprotease digestion_label free MS	P10606	2	COX5B	Cytochrome c oxidase subunit 5B, mitochondrial
Multiprotease digestion_label free MS	P21291	2	CSRP1	Cysteine and glycine-rich protein 1
Multiprotease digestion_label free MS	Q9UFM8	2	DKFZp566H1924	Neuroplastin
Multiprotease digestion_label free MS	Q5H9R2	2	DKFZp781K1356	NADH dehydrogenase [ubiquinone] 1 alpha subcomplex subunit 5
Multiprotease digestion_label free MS	P78352	2	DLG4	Disks large homolog 4
Multiprotease digestion_label free MS	Q9H3Z4	2	DNAJC5	DnaJ homolog subfamily C member 5
Multiprotease digestion_label free MS	O00429	2	DNM1L	Dynamin-1-like protein
Multiprotease digestion_label free MS	Q14195	2	DPYSL3	Dihydropyrimidinase-related protein 3
Multiprotease digestion_label free MS	C9J4W5	2	EIF5A2	Eukaryotic translation initiation factor 5A-2
Multiprotease digestion_label free MS	F5H0C8	2	ENO2	Enolase
Multiprotease digestion_label free MS	P58549	2	FXYD7	FXYD domain-containing ion transport regulator 7
Multiprotease digestion_label free MS	K7EJU1	2	GFAP	Glial fibrillary acidic protein
Multiprotease digestion_label free MS	P00367	2	GLUD1	Glutamate dehydrogenase 1, mitochondrial
Multiprotease digestion_label free MS	B4E2X5	2	GNAI2	Guanine nucleotide binding protein (G protein), alpha inhibiting activity polypeptide 2, isoform CRA_c
Multiprotease digestion_label free MS	P00505	2	GOT2	Aspartate aminotransferase, mitochondrial
Multiprotease digestion_label free MS	P51674-2	2	GPM6A	Isoform 2 of Neuronal membrane glycoprotein M6-a
Multiprotease digestion_label free MS	Q13491-4	2	GPM6B	Isoform 4 of Neuronal membrane glycoprotein M6-b
Multiprotease digestion_label free MS	P09211	2	GSTP1	Glutathione S-transferase P
Multiprotease digestion_label free MS	P07305-2	2	H1F0	Isoform 2 of Histone H1.0
Multiprotease digestion_label free MS	G3V1N2	2	HBA2	HCG1745306, isoform CRA_a
Multiprotease digestion_label free MS	P19367	2	HK1	Hexokinase-1
Multiprotease digestion_label free MS	B2RPK0	2	HMGB1P1	Putative high mobility group protein B1-like 1
Multiprotease digestion_label free MS	P26583	2	HMGB2	High mobility group protein B2
Multiprotease digestion_label free MS	O14979	2	HNRNPDL	Heterogeneous nuclear ribonucleoprotein D-like
Multiprotease digestion_label free MS	Q6NVV1	2	Homo sapiens	Putative 60S ribosomal protein L13a-like
Multiprotease digestion_label free MS	P37235	2	HPCAL1	Hippocalcin-like protein 1
Multiprotease digestion_label free MS	P01112	2	HRAS	GTPase HRas
Multiprotease digestion_label free MS	O43301	2	HSPA12A	Heat shock 70 kDa protein 12A
Multiprotease digestion_label free MS	P54652	2	HSPA2	Heat shock-related 70 kDa protein 2
Multiprotease digestion_label free MS	M0QYH3	2	KHSRP	Far upstream element-binding protein 2
Multiprotease digestion_label free MS	P01116	2	KRAS	GTPase KRas
Multiprotease digestion_label free MS	J3QQQ9	2	KRBA2	KRAB-A domain-containing protein 2
Multiprotease digestion_label free MS	F8VV57	2	KRT5	Keratin, type II cytoskeletal 5
Multiprotease digestion_label free MS	P48668	2	KRT6C	Keratin, type II cytoskeletal 6C
Multiprotease digestion_label free MS	P20700	2	LMNB1	Lamin-B1
Multiprotease digestion_label free MS	Q96NI6	2	LRFN5	Leucine-rich repeat and fibronectin type-III domain-containing protein 5
Multiprotease digestion_label free MS	H3BLU2	2	LSAMP	Limbic system-associated membrane protein
Multiprotease digestion_label free MS	P20916-2	2	MAG	Isoform 2 of Myelin-associated glycoprotein
Multiprotease digestion_label free MS	P46821	2	MAP1B	Microtubule-associated protein 1B
Multiprotease digestion_label free MS	P11137-2	2	MAP2	Isoform 2 of Microtubule-associated protein 2
Multiprotease digestion_label free MS	P10636-6	2	MAPT	Isoform Tau-D of Microtubule-associated protein tau
Multiprotease digestion_label free MS	P14174	2	MIF	Macrophage migration inhibitory factor
Multiprotease digestion_label free MS	P19105	2	MYL12A	Myosin regulatory light chain 12A
Multiprotease digestion_label free MS	O14950	2	MYL12B	Myosin regulatory light chain 12B
Multiprotease digestion_label free MS	Q9Y4I1-2	2	MYO5A	Isoform 2 of Unconventional myosin-Va
Multiprotease digestion_label free MS	Q9H115	2	NAPB	Beta-soluble NSF attachment protein
Multiprotease digestion_label free MS	P13591	2	NCAM1	Neural cell adhesion molecule 1
Multiprotease digestion_label free MS	Q9UBB6-2	2	NCDN	Isoform 2 of Neurochondrin
Multiprotease digestion_label free MS	C9IZN5	2	NDUFA5	NADH dehydrogenase [ubiquinone] 1 alpha subcomplex subunit 5
Multiprotease digestion_label free MS	P51970	2	NDUFA8	NADH dehydrogenase [ubiquinone] 1 alpha subcomplex subunit 8
Multiprotease digestion_label free MS	H3BNK3	2	NDUFAB1	Acyl carrier protein
Multiprotease digestion_label free MS	P12036-2	2	NEFH	Isoform 2 of Neurofilament heavy polypeptide
Multiprotease digestion_label free MS	O94856-10	2	NFASC	Isoform 10 of Neurofascin
Multiprotease digestion_label free MS	P15531-2	2	NME1	Isoform 2 of Nucleoside diphosphate kinase A
Multiprotease digestion_label free MS	Q9Y639-4	2	NPTN	Isoform 4 of Neuroplastin
Multiprotease digestion_label free MS	P01111	2	NRAS	GTPase NRas
Multiprotease digestion_label free MS	Q9P121-2	2	NTM	Isoform 2 of Neurotrimin
Multiprotease digestion_label free MS	O60313	2	OPA1	Dynamin-like 120 kDa protein, mitochondrial
Multiprotease digestion_label free MS	Q96FW1	2	OTUB1	Ubiquitin thioesterase OTUB1
Multiprotease digestion_label free MS	P11940-2	2	PABPC1	Isoform 2 of Polyadenylate-binding protein 1
Multiprotease digestion_label free MS	Q4VY17	2	PABPC1L	EPAB
Multiprotease digestion_label free MS	P09874	2	PARP1	Poly [ADP-ribose] polymerase 1
Multiprotease digestion_label free MS	P35080-2	2	PFN2	Isoform IIb of Profilin-2
Multiprotease digestion_label free MS	C9JZ20	2	PHB	Prohibitin
Multiprotease digestion_label free MS	O43175	2	PHGDH	D-3-phosphoglycerate dehydrogenase
Multiprotease digestion_label free MS	Q08209-2	2	PPP3CA	Isoform 2 of Serine/threonine-protein phosphatase 2B catalytic subunit alpha isoform
Multiprotease digestion_label free MS	H7C3T4	2	PRDX4	Peroxiredoxin-4
Multiprotease digestion_label free MS	H0Y8D1	2	PRSS1	Trypsin-1
Multiprotease digestion_label free MS	P07478	2	PRSS2	Trypsin-2
Multiprotease digestion_label free MS	P35030-2	2	PRSS3	Isoform 2 of Trypsin-3
Multiprotease digestion_label free MS	Q8NHM4	2	PRSS3P2	Putative trypsin-6
Multiprotease digestion_label free MS	Q00577	2	PURA	Transcriptional activator protein Pur-alpha
Multiprotease digestion_label free MS	P61106	2	RAB14	Ras-related protein Rab-14
Multiprotease digestion_label free MS	P62820-2	2	RAB1A	Isoform 2 of Ras-related protein Rab-1A
Multiprotease digestion_label free MS	P20336	2	RAB3A	Ras-related protein Rab-3A
Multiprotease digestion_label free MS	P52306-2	2	RAP1GDS1	Isoform 2 of Rap1 GTPase-GDP dissociation stimulator 1
Multiprotease digestion_label free MS	P98179	2	RBM3	Putative RNA-binding protein 3
Multiprotease digestion_label free MS	P62906	2	RPL10A	60S ribosomal protein L10a
Multiprotease digestion_label free MS	P62913	2	RPL11	60S ribosomal protein L11
Multiprotease digestion_label free MS	M0QYS1	2	RPL13A	60S ribosomal protein L13a
Multiprotease digestion_label free MS	J3QRI7	2	RPL26	60S ribosomal protein L26
Multiprotease digestion_label free MS	E5RIT6	2	RPL26L1	60S ribosomal protein L26-like 1
Multiprotease digestion_label free MS	Q9Y3U8	2	RPL36	60S ribosomal protein L36
Multiprotease digestion_label free MS	H0Y5B4	2	RPL36A	60S ribosomal protein L36a
Multiprotease digestion_label free MS	H7BZ11	2	RPL36A-HNRNPH2	Protein RPL36A-HNRNPH2
Multiprotease digestion_label free MS	Q969Q0	2	RPL36AL	60S ribosomal protein L36a-like
Multiprotease digestion_label free MS	P18124	2	RPL7	60S ribosomal protein L7
Multiprotease digestion_label free MS	J3QTR3	2	RPS27A	Ubiquitin
Multiprotease digestion_label free MS	Q16799-3	2	RTN1	Isoform RTN1-C of Reticulon-1
Multiprotease digestion_label free MS	P06702	2	S100A9	Protein S100-A9
Multiprotease digestion_label free MS	B4E241	2	SFRS3	Serine/arginine-rich-splicing factor 3
Multiprotease digestion_label free MS	Q9H2X9-2	2	SLC12A5	Isoform 2 of Solute carrier family 12 member 5
Multiprotease digestion_label free MS	Q9UHW9-2	2	SLC12A6	Isoform 2 of Solute carrier family 12 member 6
Multiprotease digestion_label free MS	M0R1S5	2	SLC17A7	Vesicular glutamate transporter 1
Multiprotease digestion_label free MS	P43003	2	SLC1A3	Excitatory amino acid transporter 1
Multiprotease digestion_label free MS	E9PS95	2	SLC25A22	Mitochondrial glutamate carrier 1
Multiprotease digestion_label free MS	Q00325-2	2	SLC25A3	Isoform B of Phosphate carrier protein, mitochondrial
Multiprotease digestion_label free MS	P12235	2	SLC25A4	ADP/ATP translocase 1
Multiprotease digestion_label free MS	P12236	2	SLC25A6	ADP/ATP translocase 3
Multiprotease digestion_label free MS	O15020-2	2	SPTBN2	Isoform 2 of Spectrin beta chain, non-erythrocytic 2
Multiprotease digestion_label free MS	Q07955	2	SRSF1	Serine/arginine-rich splicing factor 1
Multiprotease digestion_label free MS	P84103	2	SRSF3	Serine/arginine-rich splicing factor 3
Multiprotease digestion_label free MS	P16949-2	2	STMN1	Isoform 2 of Stathmin
Multiprotease digestion_label free MS	Q7Z5K3	2	stx1c	Syntaxin 1A (Brain), isoform CRA_b
Multiprotease digestion_label free MS	Q9P2R7-2	2	SUCLA2	Isoform 2 of Succinyl-CoA ligase [ADP-forming] subunit beta, mitochondrial
Multiprotease digestion_label free MS	P61956-2	2	SUMO2	Isoform 2 of Small ubiquitin-related modifier 2
Multiprotease digestion_label free MS	P55854	2	SUMO3	Small ubiquitin-related modifier 3
Multiprotease digestion_label free MS	Q6EEV6	2	SUMO4	Small ubiquitin-related modifier 4
Multiprotease digestion_label free MS	H7C4W3	2	SYP	Synaptophysin
Multiprotease digestion_label free MS	P37802	2	TAGLN2	Transgelin-2
Multiprotease digestion_label free MS	O94826	2	TOMM70A	Mitochondrial import receptor subunit TOM70
Multiprotease digestion_label free MS	A8K854	2	TUBB3	HCG1983504, isoform CRA_f
Multiprotease digestion_label free MS	M0R2S1	2	UBA52	Ubiquitin-60S ribosomal protein L40
Multiprotease digestion_label free MS	P0CG47	2	UBB	Polyubiquitin-B
Multiprotease digestion_label free MS	F5H747	2	UBC	Polyubiquitin-C
Multiprotease digestion_label free MS	P61088	2	UBE2N	Ubiquitin-conjugating enzyme E2 N
Multiprotease digestion_label free MS	P63027	2	VAMP2	Vesicle-associated membrane protein 2
Multiprotease digestion_label free MS	Q04917	2	YWHAH	14-3-3 protein eta
Multiprotease digestion_label free MS	Q562R1	1	ACTBL2	Beta-actin-like protein 2
Multiprotease digestion_label free MS	H7C144	1	ACTN4	Alpha-actinin-4
Multiprotease digestion_label free MS	P61160	1	ACTR2	Actin-related protein 2
Multiprotease digestion_label free MS	G5E951	1	ADAM22	ADAM metallopeptidase domain 22, isoform CRA_l
Multiprotease digestion_label free MS	H0YEZ1	1	AK5	Adenylate kinase isoenzyme 5
Multiprotease digestion_label free MS	C9JKR2	1	ALB	Albumin, isoform CRA_k
Multiprotease digestion_label free MS	P51649-2	1	ALDH5A1	Isoform 2 of Succinate-semialdehyde dehydrogenase, mitochondrial
Multiprotease digestion_label free MS	Q12955	1	ANK3	Ankyrin-3
Multiprotease digestion_label free MS	Q5T3N1	1	ANXA1	Annexin
Multiprotease digestion_label free MS	H0YN42	1	ANXA2	Annexin
Multiprotease digestion_label free MS	A6NMY6	1	ANXA2P2	Putative annexin A2-like protein
Multiprotease digestion_label free MS	C9J1E7	1	AP1B1	AP-1 complex subunit beta-1
Multiprotease digestion_label free MS	P53680	1	AP2S1	AP-2 complex subunit sigma
Multiprotease digestion_label free MS	H0YE29	1	ARHGAP1	Rho GTPase-activating protein 1
Multiprotease digestion_label free MS	O75915	1	ARL6IP5	PRA1 family protein 3
Multiprotease digestion_label free MS	Q92747	1	ARPC1A	Actin-related protein 2/3 complex subunit 1A
Multiprotease digestion_label free MS	P54707-2	1	ATP12A	Isoform 2 of Potassium-transporting ATPase alpha chain 2
Multiprotease digestion_label free MS	Q93084-2	1	ATP2A3	Isoform SERCA3A of Sarcoplasmic/endoplasmic reticulum calcium ATPase 3
Multiprotease digestion_label free MS	Q16720-2	1	ATP2B3	Isoform XA of Plasma membrane calcium-transporting ATPase 3
Multiprotease digestion_label free MS	P23634-2	1	ATP2B4	Isoform XA of Plasma membrane calcium-transporting ATPase 4
Multiprotease digestion_label free MS	P24539	1	ATP5F1	ATP synthase F(0) complex subunit B1, mitochondrial
Multiprotease digestion_label free MS	E7EQ97	1	ATP5G1	ATP synthase F(0) complex subunit C1, mitochondrial
Multiprotease digestion_label free MS	Q06055	1	ATP5G2	ATP synthase F(0) complex subunit C2, mitochondrial
Multiprotease digestion_label free MS	P48201	1	ATP5G3	ATP synthase F(0) complex subunit C3, mitochondrial
Multiprotease digestion_label free MS	H3BNI4	1	ATP6V0C	ATPase, H+ transporting, lysosomal 16kDa, V0 subunit c
Multiprotease digestion_label free MS	P21283	1	ATP6V1C1	V-type proton ATPase subunit C 1
Multiprotease digestion_label free MS	F2Z307	1	ATP6V1G2-DDX39B	Protein ATP6V1G2-DDX39B
Multiprotease digestion_label free MS	Q9UBW5	1	BIN2	Bridging integrator 2
Multiprotease digestion_label free MS	Q9UPA5	1	BSN	Protein bassoon
Multiprotease digestion_label free MS	Q8N126	1	CADM3	Cell adhesion molecule 3
Multiprotease digestion_label free MS	H7C538	1	CADPS	Calcium-dependent secretion activator 1
Multiprotease digestion_label free MS	H3BN14	1	CALB2	Calretinin
Multiprotease digestion_label free MS	M0QZ52	1	CALM3	Calmodulin
Multiprotease digestion_label free MS	Q86VP6	1	CAND1	Cullin-associated NEDD8-dissociated protein 1
Multiprotease digestion_label free MS	Q01518	1	CAP1	Adenylyl cyclase-associated protein 1
Multiprotease digestion_label free MS	P50991-2	1	CCT4	Isoform 2 of T-complex protein 1 subunit delta
Multiprotease digestion_label free MS	P40227-2	1	CCT6A	Isoform 2 of T-complex protein 1 subunit zeta
Multiprotease digestion_label free MS	O95319	1	CELF2	CUGBP Elav-like family member 2
Multiprotease digestion_label free MS	Q7Z7K6	1	CENPV	Centromere protein V
Multiprotease digestion_label free MS	G3V1K1	1	CHCHD3	Coiled-coil-helix-coiled-coil-helix domain containing 3, isoform CRA_b
Multiprotease digestion_label free MS	Q9NZ45	1	CISD1	CDGSH iron-sulfur domain-containing protein 1
Multiprotease digestion_label free MS	Q99627	1	COPS8	COP9 signalosome complex subunit 8
Multiprotease digestion_label free MS	B4E3S0	1	CORO1C	Coronin
Multiprotease digestion_label free MS	P14854	1	COX6B1	Cytochrome c oxidase subunit 6B1
Multiprotease digestion_label free MS	Q96FN4	1	CPNE2	Copine-2
Multiprotease digestion_label free MS	O75131	1	CPNE3	Copine-3
Multiprotease digestion_label free MS	Q96A23	1	CPNE4	Copine-4
Multiprotease digestion_label free MS	Q9HCH3	1	CPNE5	Copine-5
Multiprotease digestion_label free MS	O95741	1	CPNE6	Copine-6
Multiprotease digestion_label free MS	Q9UBL6	1	CPNE7	Copine-7
Multiprotease digestion_label free MS	Q86YQ8	1	CPNE8	Copine-8
Multiprotease digestion_label free MS	Q8IYJ1	1	CPNE9	Copine-9
Multiprotease digestion_label free MS	Q14194	1	CRMP1	Dihydropyrimidinase-related protein 1
Multiprotease digestion_label free MS	P26232	1	CTNNA2	Catenin alpha-2
Multiprotease digestion_label free MS	P35222	1	CTNNB1	Catenin beta-1
Multiprotease digestion_label free MS	H0YLJ5	1	CYFIP1	Cytoplasmic FMR1-interacting protein 1
Multiprotease digestion_label free MS	Q96F07	1	CYFIP2	Cytoplasmic FMR1-interacting protein 2
Multiprotease digestion_label free MS	Q92841-1	1	DDX17	Isoform 2 of Probable ATP-dependent RNA helicase DDX17
Multiprotease digestion_label free MS	O00148	1	DDX39A	ATP-dependent RNA helicase DDX39A
Multiprotease digestion_label free MS	B4DP52	1	DDX39B	HCG2005638, isoform CRA_c
Multiprotease digestion_label free MS	P17844	1	DDX5	Probable ATP-dependent RNA helicase DDX5
Multiprotease digestion_label free MS	P17661	1	DES	Desmin
Multiprotease digestion_label free MS	H0YDD4	1	DLAT	Dihydrolipoyllysine-residue acetyltransferase component of pyruvate dehydrogenase complex, mitochondrial
Multiprotease digestion_label free MS	O95886	1	DLGAP3	Disks large-associated protein 3
Multiprotease digestion_label free MS	Q8TDJ6	1	DMXL2	DmX-like protein 2
Multiprotease digestion_label free MS	P50570	1	DNM2	Dynamin-2
Multiprotease digestion_label free MS	Q18PE1-2	1	DOK7	Isoform 2 of Protein Dok-7
Multiprotease digestion_label free MS	P42658	1	DPP6	Dipeptidyl aminopeptidase-like protein 6
Multiprotease digestion_label free MS	F8VXI7	1	DYNLL1	Dynein light chain 1, cytoplasmic
Multiprotease digestion_label free MS	Q9NZN3	1	EHD3	EH domain-containing protein 3
Multiprotease digestion_label free MS	P47813	1	EIF1AX	Eukaryotic translation initiation factor 1A, X-chromosomal
Multiprotease digestion_label free MS	O14602	1	EIF1AY	Eukaryotic translation initiation factor 1A, Y-chromosomal
Multiprotease digestion_label free MS	Q9H0Q0	1	FAM49A	Protein FAM49A
Multiprotease digestion_label free MS	Q9NUQ9	1	FAM49B	Protein FAM49B
Multiprotease digestion_label free MS	K7EKW9	1	FLOT2	Flotillin-2
Multiprotease digestion_label free MS	H0Y7W6	1	FNBP1	Formin-binding protein 1
Multiprotease digestion_label free MS	Q5TBA9	1	FRY	Protein furry homolog
Multiprotease digestion_label free MS	Q8TB36	1	GDAP1	Ganglioside-induced differentiation-associated protein 1
Multiprotease digestion_label free MS	P31150	1	GDI1	Rab GDP dissociation inhibitor alpha
Multiprotease digestion_label free MS	P50395-2	1	GDI2	Isoform 2 of Rab GDP dissociation inhibitor beta
Multiprotease digestion_label free MS	Q04760-2	1	GLO1	Isoform 2 of Lactoylglutathione lyase
Multiprotease digestion_label free MS	P29992	1	GNA11	Guanine nucleotide-binding protein subunit alpha-11
Multiprotease digestion_label free MS	O95837	1	GNA14	Guanine nucleotide-binding protein subunit alpha-14
Multiprotease digestion_label free MS	P50148	1	GNAQ	Guanine nucleotide-binding protein G(q) subunit alpha
Multiprotease digestion_label free MS	P19086	1	GNAZ	Guanine nucleotide-binding protein G(z) subunit alpha
Multiprotease digestion_label free MS	F5H8J8	1	GNB3	Guanine nucleotide-binding protein G(I)/G(S)/G(T) subunit beta-3
Multiprotease digestion_label free MS	C9JD14	1	GNB4	Guanine nucleotide-binding protein subunit beta-4
Multiprotease digestion_label free MS	P63215	1	GNG3	Guanine nucleotide-binding protein G(I)/G(S)/G(O) subunit gamma-3
Multiprotease digestion_label free MS	Q6P2S7-2	1	GNN	Isoform 2 of Tetratricopeptide repeat protein GNN
Multiprotease digestion_label free MS	B7Z7E9	1	GOT1	Aspartate aminotransferase
Multiprotease digestion_label free MS	P42262	1	GRIA2	Glutamate receptor 2
Multiprotease digestion_label free MS	O75367	1	H2AFY	Core histone macro-H2A.1
Multiprotease digestion_label free MS	Q9P0M6	1	H2AFY2	Core histone macro-H2A.2
Multiprotease digestion_label free MS	F5GZQ3	1	HADHB	3-ketoacyl-CoA thiolase
Multiprotease digestion_label free MS	Q6DN03	1	HIST2H2BC	Putative histone H2B type 2-C
Multiprotease digestion_label free MS	Q6DRA6	1	HIST2H2BD	Putative histone H2B type 2-D
Multiprotease digestion_label free MS	Q32P51	1	HNRNPA1L2	Heterogeneous nuclear ribonucleoprotein A1-like 2
Multiprotease digestion_label free MS	P84074	1	HPCA	Neuron-specific calcium-binding protein hippocalcin
Multiprotease digestion_label free MS	Q14568	1	HSP90AA2	Putative heat shock protein HSP 90-alpha A2
Multiprotease digestion_label free MS	Q58FF8	1	HSP90AB2P	Putative heat shock protein HSP 90-beta 2
Multiprotease digestion_label free MS	P11021	1	HSPA5	78 kDa glucose-regulated protein
Multiprotease digestion_label free MS	P17066	1	HSPA6	Heat shock 70 kDa protein 6
Multiprotease digestion_label free MS	G5E9Q7	1	IDH3G	HCG2004980, isoform CRA_d
Multiprotease digestion_label free MS	Q9NZI8	1	IGF2BP1	Insulin-like growth factor 2 mRNA-binding protein 1
Multiprotease digestion_label free MS	Q969P0	1	IGSF8	Immunoglobulin superfamily member 8
Multiprotease digestion_label free MS	Q16891-2	1	IMMT	Isoform 2 of Mitochondrial inner membrane protein
Multiprotease digestion_label free MS	C9JMG9	1	IQSEC1	IQ motif and SEC7 domain-containing protein 1
Multiprotease digestion_label free MS	Q09470	1	KCNA1	Potassium voltage-gated channel subfamily A member 1
Multiprotease digestion_label free MS	P16389-2	1	KCNA2	Isoform 2 of Potassium voltage-gated channel subfamily A member 2
Multiprotease digestion_label free MS	P22001	1	KCNA3	Potassium voltage-gated channel subfamily A member 3
Multiprotease digestion_label free MS	O00139-1	1	KIF2A	Isoform 1 of Kinesin-like protein KIF2A
Multiprotease digestion_label free MS	J3KTM9	1	KPNB1	Importin subunit beta-1
Multiprotease digestion_label free MS	Q7Z3Z0	1	KRT25	Keratin, type I cytoskeletal 25
Multiprotease digestion_label free MS	Q7Z3Y9	1	KRT26	Keratin, type I cytoskeletal 26
Multiprotease digestion_label free MS	Q7Z3Y8	1	KRT27	Keratin, type I cytoskeletal 27
Multiprotease digestion_label free MS	Q7Z3Y7	1	KRT28	Keratin, type I cytoskeletal 28
Multiprotease digestion_label free MS	O95202-2	1	LETM1	Isoform 2 of LETM1 and EF-hand domain-containing protein 1, mitochondrial
Multiprotease digestion_label free MS	P02545-4	1	LMNA	Isoform 4 of Prelamin-A/C
Multiprotease digestion_label free MS	J9JID7	1	LMNB2	Lamin B2, isoform CRA_a
Multiprotease digestion_label free MS	O95490-2	1	LPHN2	Isoform 2 of Latrophilin-2
Multiprotease digestion_label free MS	Q96AG4	1	LRRC59	Leucine-rich repeat-containing protein 59
Multiprotease digestion_label free MS	Q02750	1	MAP2K1	Dual specificity mitogen-activated protein kinase kinase 1
Multiprotease digestion_label free MS	P28482-2	1	MAPK1	Isoform 2 of Mitogen-activated protein kinase 1
Multiprotease digestion_label free MS	Q15555-2	1	MAPRE2	Isoform 2 of Microtubule-associated protein RP/EB family member 2
Multiprotease digestion_label free MS	Q9UPY8-2	1	MAPRE3	Isoform 2 of Microtubule-associated protein RP/EB family member 3
Multiprotease digestion_label free MS	P43243-2	1	MATR3	Isoform 2 of Matrin-3
Multiprotease digestion_label free MS	Q16653-4	1	MOG	Isoform 4 of Myelin-oligodendrocyte glycoprotein
Multiprotease digestion_label free MS	Q14168-2	1	MPP2	Isoform 2 of MAGUK p55 subfamily member 2
Multiprotease digestion_label free MS	D6RD98	1	MSANTD1	Myb/SANT-like DNA-binding domain-containing protein 1
Multiprotease digestion_label free MS	E9PAV3-2	1	NACA	Isoform 2 of Nascent polypeptide-associated complex subunit alpha, muscle-specific form
Multiprotease digestion_label free MS	P49321-2	1	NASP	Isoform 2 of Nuclear autoantigenic sperm protein
Multiprotease digestion_label free MS	O15394	1	NCAM2	Neural cell adhesion molecule 2
Multiprotease digestion_label free MS	O14594	1	NCAN	Neurocan core protein
Multiprotease digestion_label free MS	Q9Y2A7-2	1	NCKAP1	Isoform 2 of Nck-associated protein 1
Multiprotease digestion_label free MS	P62166-2	1	NCS1	Isoform 2 of Neuronal calcium sensor 1
Multiprotease digestion_label free MS	J3KN00	1	NDUFA13	NADH dehydrogenase (Ubiquinone) 1 alpha subcomplex, 13
Multiprotease digestion_label free MS	O75489	1	NDUFS3	NADH dehydrogenase [ubiquinone] iron-sulfur protein 3, mitochondrial
Multiprotease digestion_label free MS	P19404	1	NDUFV2	NADH dehydrogenase [ubiquinone] flavoprotein 2, mitochondrial
Multiprotease digestion_label free MS	Q8NC96	1	NECAP1	Adaptin ear-binding coat-associated protein 1
Multiprotease digestion_label free MS	Q7Z3B1	1	NEGR1	Neuronal growth regulator 1
Multiprotease digestion_label free MS	Q02218	1	OGDH	2-oxoglutarate dehydrogenase, mitochondrial
Multiprotease digestion_label free MS	Q9ULD0	1	OGDHL	2-oxoglutarate dehydrogenase-like, mitochondrial
Multiprotease digestion_label free MS	Q14982-2	1	OPCML	Isoform 2 of Opioid-binding protein/cell adhesion molecule
Multiprotease digestion_label free MS	Q7RTY7	1	OVCH1	Ovochymase-1
Multiprotease digestion_label free MS	P57721-2	1	PCBP3	Isoform 2 of Poly(rC)-binding protein 3
Multiprotease digestion_label free MS	Q01064	1	PDE1B	Calcium/calmodulin-dependent 3&#039;,5&#039;-cyclic nucleotide phosphodiesterase 1B
Multiprotease digestion_label free MS	P08559-2	1	PDHA1	Isoform 2 of Pyruvate dehydrogenase E1 component subunit alpha, somatic form, mitochondrial
Multiprotease digestion_label free MS	P29803	1	PDHA2	Pyruvate dehydrogenase E1 component subunit alpha, testis-specific form, mitochondrial
Multiprotease digestion_label free MS	P30086	1	PEBP1	Phosphatidylethanolamine-binding protein 1
Multiprotease digestion_label free MS	P18669	1	PGAM1	Phosphoglycerate mutase 1
Multiprotease digestion_label free MS	P15259	1	PGAM2	Phosphoglycerate mutase 2
Multiprotease digestion_label free MS	I3L4C0	1	PITPNA	Phosphatidylinositol transfer protein alpha isoform
Multiprotease digestion_label free MS	P30613-2	1	PKLR	Isoform L-type of Pyruvate kinase PKLR
Multiprotease digestion_label free MS	Q504U3	1	PKM2	Pyruvate kinase
Multiprotease digestion_label free MS	H0YCJ2	1	PLCB1	1-phosphatidylinositol 4,5-bisphosphate phosphodiesterase beta-1
Multiprotease digestion_label free MS	Q15149-2	1	PLEC	Isoform 2 of Plectin
Multiprotease digestion_label free MS	P67775-2	1	PPP2CA	Isoform 2 of Serine/threonine-protein phosphatase 2A catalytic subunit alpha isoform
Multiprotease digestion_label free MS	H0YBN9	1	PPP2CB	Serine/threonine-protein phosphatase 2A catalytic subunit beta isoform
Multiprotease digestion_label free MS	P30044-3	1	PRDX5	Isoform 3 of Peroxiredoxin-5, mitochondrial
Multiprotease digestion_label free MS	P30041	1	PRDX6	Peroxiredoxin-6
Multiprotease digestion_label free MS	P31323	1	PRKAR2B	cAMP-dependent protein kinase type II-beta regulatory subunit
Multiprotease digestion_label free MS	P05771-2	1	PRKCB	Isoform Beta-II of Protein kinase C beta type
Multiprotease digestion_label free MS	P05129	1	PRKCG	Protein kinase C gamma type
Multiprotease digestion_label free MS	P11216	1	PYGB	Glycogen phosphorylase, brain form
Multiprotease digestion_label free MS	P62491-2	1	RAB11A	Isoform 2 of Ras-related protein Rab-11A
Multiprotease digestion_label free MS	Q15907	1	RAB11B	Ras-related protein Rab-11B
Multiprotease digestion_label free MS	P61019-2	1	RAB2A	Isoform 2 of Ras-related protein Rab-2A
Multiprotease digestion_label free MS	Q96E17	1	RAB3C	Ras-related protein Rab-3C
Multiprotease digestion_label free MS	P20340-2	1	RAB6A	Isoform 2 of Ras-related protein Rab-6A
Multiprotease digestion_label free MS	Q9NRW1	1	RAB6B	Ras-related protein Rab-6B
Multiprotease digestion_label free MS	B1AH78	1	RAC2	Ras-related C3 botulinum toxin substrate 2
Multiprotease digestion_label free MS	J3QLK0	1	RAC3	Ras-related C3 botulinum toxin substrate 3
Multiprotease digestion_label free MS	C9JPE8	1	RALA	Ras-related protein Ral-A
Multiprotease digestion_label free MS	C9JYR1	1	RALB	Ras-related protein Ral-B
Multiprotease digestion_label free MS	P10114	1	RAP2A	Ras-related protein Rap-2a
Multiprotease digestion_label free MS	P61225	1	RAP2B	Ras-related protein Rap-2b
Multiprotease digestion_label free MS	Q9Y3L5	1	RAP2C	Ras-related protein Rap-2c
Multiprotease digestion_label free MS	P38159-2	1	RBMX	Isoform 2 of RNA-binding motif protein, X chromosome
Multiprotease digestion_label free MS	P61586	1	RHOA	Transforming protein RhoA
Multiprotease digestion_label free MS	P27635	1	RPL10	60S ribosomal protein L10
Multiprotease digestion_label free MS	P50914	1	RPL14	60S ribosomal protein L14
Multiprotease digestion_label free MS	P61313	1	RPL15	60S ribosomal protein L15
Multiprotease digestion_label free MS	J3QS96	1	RPL17	60S ribosomal protein L17
Multiprotease digestion_label free MS	P84098	1	RPL19	60S ribosomal protein L19
Multiprotease digestion_label free MS	P62829	1	RPL23	60S ribosomal protein L23
Multiprotease digestion_label free MS	P83731	1	RPL24	60S ribosomal protein L24
Multiprotease digestion_label free MS	H7C422	1	RPL3	60S ribosomal protein L3
Multiprotease digestion_label free MS	P63173	1	RPL38	60S ribosomal protein L38
Multiprotease digestion_label free MS	Q5T8U3	1	RPL7A	60S ribosomal protein L7a
Multiprotease digestion_label free MS	D6RAN4	1	RPL9	60S ribosomal protein L9
Multiprotease digestion_label free MS	P46783	1	RPS10	40S ribosomal protein S10
Multiprotease digestion_label free MS	S4R435	1	RPS10-NUDT3	Protein RPS10-NUDT3
Multiprotease digestion_label free MS	P62249	1	RPS16	40S ribosomal protein S16
Multiprotease digestion_label free MS	P63220	1	RPS21	40S ribosomal protein S21
Multiprotease digestion_label free MS	P62854	1	RPS26	40S ribosomal protein S26
Multiprotease digestion_label free MS	Q5JNZ5	1	RPS26P11	Putative 40S ribosomal protein S26-like 1
Multiprotease digestion_label free MS	H0YEU2	1	RPS3	40S ribosomal protein S3
Multiprotease digestion_label free MS	Q9NQC3-2	1	RTN4	Isoform 2 of Reticulon-4
Multiprotease digestion_label free MS	Q8TAC9-2	1	SCAMP5	Isoform 2 of Secretory carrier-associated membrane protein 5
Multiprotease digestion_label free MS	H0Y8X1	1	SDHA	Succinate dehydrogenase [ubiquinone] flavoprotein subunit, mitochondrial
Multiprotease digestion_label free MS	Q8NC51-2	1	SERBP1	Isoform 2 of Plasminogen activator inhibitor 1 RNA-binding protein
Multiprotease digestion_label free MS	P05543	1	SERPINA7	Thyroxine-binding globulin
Multiprotease digestion_label free MS	E9PRS3	1	SERPINH1	Serpin H1
Multiprotease digestion_label free MS	C9JIV5	1	SFXN5	Sideroflexin-5
Multiprotease digestion_label free MS	P78324-2	1	SIRPA	Isoform 2 of Tyrosine-protein phosphatase non-receptor type substrate 1
Multiprotease digestion_label free MS	Q5TFQ8	1	SIRPB1	Signal-regulatory protein beta-1 isoform 3
Multiprotease digestion_label free MS	Q9P1W8-2	1	SIRPG	Isoform 2 of Signal-regulatory protein gamma
Multiprotease digestion_label free MS	Q9UJS0	1	SLC25A13	Calcium-binding mitochondrial carrier protein Aralar2
Multiprotease digestion_label free MS	Q9H1K4	1	SLC25A18	Mitochondrial glutamate carrier 2
Multiprotease digestion_label free MS	Q9Y6R1	1	SLC4A4	Electrogenic sodium bicarbonate cotransporter 1
Multiprotease digestion_label free MS	F5H6L7	1	SLC8A2	Sodium/calcium exchanger 2
Multiprotease digestion_label free MS	Q9C0H9-2	1	SRCIN1	Isoform 2 of SRC kinase signaling inhibitor 1
Multiprotease digestion_label free MS	P51571	1	SSR4	Translocon-associated protein subunit delta
Multiprotease digestion_label free MS	F6VDH7	1	ST13	Hsc70-interacting protein
Multiprotease digestion_label free MS	Q8IZP2	1	ST13P4	Putative protein FAM10A4
Multiprotease digestion_label free MS	Q8NFI4	1	ST13P5	Putative protein FAM10A5
Multiprotease digestion_label free MS	Q93045-2	1	STMN2	Isoform 2 of Stathmin-2
Multiprotease digestion_label free MS	B1AJQ6	1	STX12	Syntaxin-12
Multiprotease digestion_label free MS	Q496J9	1	SV2C	Synaptic vesicle glycoprotein 2C
Multiprotease digestion_label free MS	Q8IZU3	1	SYCP3	Synaptonemal complex protein 3
Multiprotease digestion_label free MS	Q96PV0-2	1	SYNGAP1	Isoform 2 of Ras/Rap GTPase-activating protein SynGAP
Multiprotease digestion_label free MS	O43426-2	1	SYNJ1	Isoform 2 of Synaptojanin-1
Multiprotease digestion_label free MS	Q8N9I0	1	SYT2	Synaptotagmin-2
Multiprotease digestion_label free MS	H7BYN3	1	TFAM	Transcription factor A, mitochondrial
Multiprotease digestion_label free MS	P29401-2	1	TKT	Isoform 2 of Transketolase
Multiprotease digestion_label free MS	Q9H3S3	1	TMPRSS5	Transmembrane protease serine 5
Multiprotease digestion_label free MS	Q92752-2	1	TNR	Isoform 2 of Tenascin-R
Multiprotease digestion_label free MS	Q15388	1	TOMM20	Mitochondrial import receptor subunit TOM20 homolog
Multiprotease digestion_label free MS	Q13748-2	1	TUBA3C	Isoform 2 of Tubulin alpha-3C/D chain
Multiprotease digestion_label free MS	Q9NY65-2	1	TUBA8	Isoform 2 of Tubulin alpha-8 chain
Multiprotease digestion_label free MS	P10599-2	1	TXN	Isoform 2 of Thioredoxin
Multiprotease digestion_label free MS	Q5JXB2	1	UBE2NL	Putative ubiquitin-conjugating enzyme E2 N-like
Multiprotease digestion_label free MS	Q9UDW1	1	UQCR10	Cytochrome b-c1 complex subunit 9
Multiprotease digestion_label free MS	P31930	1	UQCRC1	Cytochrome b-c1 complex subunit 1, mitochondrial
Multiprotease digestion_label free MS	O14949	1	UQCRQ	Cytochrome b-c1 complex subunit 8
Multiprotease digestion_label free MS	Q96IX5	1	USMG5	Up-regulated during skeletal muscle growth protein 5
Multiprotease digestion_label free MS	H3BND8	1	USP7	Ubiquitin carboxyl-terminal hydrolase
Multiprotease digestion_label free MS	Q15836	1	VAMP3	Vesicle-associated membrane protein 3
Multiprotease digestion_label free MS	P13611-2	1	VCAN	Isoform V1 of Versican core protein
Multiprotease digestion_label free MS	P55072	1	VCP	Transitional endoplasmic reticulum ATPase
Multiprotease digestion_label free MS	Q9Y4E6-2	1	WDR7	Isoform 2 of WD repeat-containing protein 7
Multiprotease digestion_label free MS	Q562E7-2	1	WDR81	Isoform 2 of WD repeat-containing protein 81
Multiprotease digestion_label free MS	E7ENQ6	1	YJEFN3	Uncharacterized protein
