# Supplementary material for: Amyloid fibril proteomics of AD brains reveals modifiers of aggregation and toxicity
Source: Mol Neurodegener. 2023 Sep 14;18:61. doi: 10.1186/s13024-023-00654-z (PMC10503190; doi:10.1186/s13024-023-00654-z)
Supplement: Supplementary file 7 — Additional file 7: Table S5. List of proteins identified in multiplex TMT analysis of amyloid fibrils isolated from mouse of different age groups. Proteins identified in 16-plex TMT analysis containing eight biological conditions, each in two biological replicates. Average normalized TMT intensity values have been used for making comparisons between individual conditions. No intensity cutoff is applied. Each sheet shows comparisons between individual biological groups and proteins only in higher abundance in every comparison shown in the table. Experiment = specific data set, Uniprot accession= Uniprot identifier for each protein, ratio= log2 average TMT intensity (group 1/group 2), protein= protein name, description= protein description. [file 13024_2023_654_MOESM7_ESM.xlsx]

## Sheet: NL12_NLF12
Experiment	Uniprot accession	Ratio Av. TMT intensities (NL-F 12 Mo./ NL 12 Mo.)	Protein	Description
Fibril core_Mouse_TMT 16plex_MS3	P60761	>4.592	Nrgn	Neurogranin
Fibril core_Mouse_TMT 16plex_MS3	A0A0U1RP93	4.59229	Mylpf	Myosin regulatory light chain 2, skeletal muscle isoform
Fibril core_Mouse_TMT 16plex_MS3	Q6P8J7	4.53091	Ckmt2	Creatine kinase S-type, mitochondrial
Fibril core_Mouse_TMT 16plex_MS3	A0A0J9YKD4	4.00046	Ckm	Creatine kinase M-type
Fibril core_Mouse_TMT 16plex_MS3	Q14BI5	3.25772	Myom2	Myomesin 2
Fibril core_Mouse_TMT 16plex_MS3	G3UW82	3.06787	Myh2	Myosin, heavy polypeptide 2, skeletal muscle, adult
Fibril core_Mouse_TMT 16plex_MS3	Q5SX40	3.03706	Myh1	Myosin-1
Fibril core_Mouse_TMT 16plex_MS3	P13542	2.71628	Myh8	Myosin-8
Fibril core_Mouse_TMT 16plex_MS3	P02802	2.70587	Mt1	Metallothionein-1
Fibril core_Mouse_TMT 16plex_MS3	Q5SX39	2.68928	Myh4	Myosin-4
Fibril core_Mouse_TMT 16plex_MS3	P28184	2.29035	Mt3	Metallothionein-3
Fibril core_Mouse_TMT 16plex_MS3	P56379	2.28916	Atp5mpl	ATP synthase subunit ATP5MPL, mitochondrial
Fibril core_Mouse_TMT 16plex_MS3	P56379	2.28916	Mp68	6.8 kDa mitochondrial proteolipid
Fibril core_Mouse_TMT 16plex_MS3	A0A0R4J0I1	2.24662	Serpina3k	Serine protease inhibitor A3K
Fibril core_Mouse_TMT 16plex_MS3	O55143	2.22512	Atp2a2	Sarcoplasmic/endoplasmic reticulum calcium ATPase 2
Fibril core_Mouse_TMT 16plex_MS3	A8DUK4	2.05641	Hbb-bs	Beta-globin
Fibril core_Mouse_TMT 16plex_MS3	P02089	2.05036	Hbb-b2	Hemoglobin subunit beta-2
Fibril core_Mouse_TMT 16plex_MS3	A0A0U1RQ96	2.03331	Actg2	Actin, gamma-enteric smooth muscle
Fibril core_Mouse_TMT 16plex_MS3	Q8R429	1.97756	Atp2a1	Sarcoplasmic/endoplasmic reticulum calcium ATPase 1
Fibril core_Mouse_TMT 16plex_MS3	P02088	1.92118	Hbb-b1	Hemoglobin subunit beta-1
Fibril core_Mouse_TMT 16plex_MS3	P02798	1.77692	Mt2	Metallothionein-2
Fibril core_Mouse_TMT 16plex_MS3	P01942	1.73095	Hba	Hemoglobin subunit alpha
Fibril core_Mouse_TMT 16plex_MS3	Q91VB8	1.73095	Hba-a1	Alpha globin 1
Fibril core_Mouse_TMT 16plex_MS3	A0A286YCR8	1.5586	Vdac2	Voltage-dependent anion-selective channel protein 2
Fibril core_Mouse_TMT 16plex_MS3	A0A0G2JGI9	1.54551	Agl	Amylo-1,6-glucosidase, 4-alpha-glucanotransferase
Fibril core_Mouse_TMT 16plex_MS3	E9Q456	1.53514	Tpm1	Tropomyosin alpha-1 chain
Fibril core_Mouse_TMT 16plex_MS3	P97351	1.30573	Rps3a	40S ribosomal protein S3a
Fibril core_Mouse_TMT 16plex_MS3	D3YTQ8	1.22859	Ndufa5	NADH dehydrogenase (Ubiquinone) 1 alpha subcomplex, 5, isoform CRA_a
Fibril core_Mouse_TMT 16plex_MS3	Q02566	1.11185	Myh6	Myosin-6
Fibril core_Mouse_TMT 16plex_MS3	Q91Z83	1.11185	Myh7	Myosin-7
Fibril core_Mouse_TMT 16plex_MS3	P15105	1.09384	Glul	Glutamine synthetase
Fibril core_Mouse_TMT 16plex_MS3	A0A0N4SUM2	1.0821	Hnrnpa2b1	Heterogeneous nuclear ribonucleoproteins A2/B1
Fibril core_Mouse_TMT 16plex_MS3	Q9R0Y5	1.05669	Ak1	Adenylate kinase isoenzyme 1
Fibril core_Mouse_TMT 16plex_MS3	E9Q489	0.990117	Casq1	Calsequestrin
Fibril core_Mouse_TMT 16plex_MS3	P12960	0.976352	Cntn1	Contactin-1
Fibril core_Mouse_TMT 16plex_MS3	D3YWS3	0.956792	Pfn2	Profilin
Fibril core_Mouse_TMT 16plex_MS3	Q8K0E1	0.936721	Kctd15	BTB/POZ domain-containing protein KCTD15
Fibril core_Mouse_TMT 16plex_MS3	Q8BFZ3	0.899422	Actbl2	Beta-actin-like protein 2
Fibril core_Mouse_TMT 16plex_MS3	A2ALV1	0.88989	Sh3gl2	Endophilin-A1
Fibril core_Mouse_TMT 16plex_MS3	P14094	0.869672	Atp1b1	Sodium/potassium-transporting ATPase subunit beta-1
Fibril core_Mouse_TMT 16plex_MS3	S4R257	0.840785	Gapdh	Glyceraldehyde-3-phosphate dehydrogenase
Fibril core_Mouse_TMT 16plex_MS3	P07724	0.827391	Alb	Serum albumin
Fibril core_Mouse_TMT 16plex_MS3	A0A0A6YW67	0.814038	Gm8797	Predicted pseudogene 8797
Fibril core_Mouse_TMT 16plex_MS3	E9Q4P0	0.814038	Kxd1	KxDL motif-containing protein 1
Fibril core_Mouse_TMT 16plex_MS3	P62983	0.814038	Rps27a	Ubiquitin-40S ribosomal protein S27a
Fibril core_Mouse_TMT 16plex_MS3	E9Q9J0	0.814038	Uba52	Ubiquitin-60S ribosomal protein L40
Fibril core_Mouse_TMT 16plex_MS3	P0CG49	0.814038	Ubb	Polyubiquitin-B
Fibril core_Mouse_TMT 16plex_MS3	E9Q5F6	0.814038	Ubc	Polyubiquitin-C
Fibril core_Mouse_TMT 16plex_MS3	A0A1D5RLD8	0.806336	Gm10358	Glyceraldehyde-3-phosphate dehydrogenase
Fibril core_Mouse_TMT 16plex_MS3	A6ZI46	0.7879	Aldoart1	Fructose-bisphosphate aldolase
Fibril core_Mouse_TMT 16plex_MS3	S4R1W1	0.783063	Gm3839	Glyceraldehyde-3-phosphate dehydrogenase
Fibril core_Mouse_TMT 16plex_MS3	A0A0G2JDL9	0.779372	Rap1a	MCG10748, isoform CRA_b
Fibril core_Mouse_TMT 16plex_MS3	A0A1W2P777	0.779372	Rap1b	Ras-related protein Rap-1b
Fibril core_Mouse_TMT 16plex_MS3	V9GXQ2	0.778184	Gm17087	Predicted gene 17087
Fibril core_Mouse_TMT 16plex_MS3	A0A0U1RPN8	0.761759	Aldoa	Fructose-bisphosphate aldolase A
Fibril core_Mouse_TMT 16plex_MS3	P62761	0.757671	Vsnl1	Visinin-like protein 1
Fibril core_Mouse_TMT 16plex_MS3	Q9Z1R9	0.757247	Prss1	Protease, serine 1 (trypsin 1)
Fibril core_Mouse_TMT 16plex_MS3	E9Q2D1	0.746427	Actb	Actin, cytoplasmic 1
Fibril core_Mouse_TMT 16plex_MS3	A0A1D5RM20	0.745878	Acta1	Actin, alpha skeletal muscle
Fibril core_Mouse_TMT 16plex_MS3	A0A494B9T3	0.745878	Acta2	Actin, aortic smooth muscle
Fibril core_Mouse_TMT 16plex_MS3	P51863	0.744993	Atp6v0d1	V-type proton ATPase subunit d 1
Fibril core_Mouse_TMT 16plex_MS3	D3Z7K9	0.738809	Camk2a	Calcium/calmodulin-dependent protein kinase II alpha, isoform CRA_b
Fibril core_Mouse_TMT 16plex_MS3	P63328	0.724267	Ppp3ca	Serine/threonine-protein phosphatase 2B catalytic subunit alpha isoform
Fibril core_Mouse_TMT 16plex_MS3	E0CZ78	0.724267	Ppp3cb	Serine/threonine-protein phosphatase
Fibril core_Mouse_TMT 16plex_MS3	A0A2I3BPC5	0.724267	Ppp3cc	Serine/threonine-protein phosphatase
Fibril core_Mouse_TMT 16plex_MS3	P10639	0.711863	Txn	Thioredoxin
Fibril core_Mouse_TMT 16plex_MS3	P63011	0.708765	Rab3a	Ras-related protein Rab-3A
Fibril core_Mouse_TMT 16plex_MS3	E9QPR6	0.683703	Tmprss13	Transmembrane protease serine 13
Fibril core_Mouse_TMT 16plex_MS3	P07146	0.683531	Prss2	Anionic trypsin-2
Fibril core_Mouse_TMT 16plex_MS3	A0A0G2JDA6	0.68295	Cox6c	Cytochrome c oxidase subunit 6C
Fibril core_Mouse_TMT 16plex_MS3	P84084	0.676482	Arf5	ADP-ribosylation factor 5
Fibril core_Mouse_TMT 16plex_MS3	P61205	0.662967	Arf3	ADP-ribosylation factor 3
Fibril core_Mouse_TMT 16plex_MS3	P84078	0.652432	Arf1	ADP-ribosylation factor 1
Fibril core_Mouse_TMT 16plex_MS3	Q9R0T7	0.647453	Try4	Pancreatic trypsin
Fibril core_Mouse_TMT 16plex_MS3	Q9QUK9	0.647453	Try5	Trypsin 5
Fibril core_Mouse_TMT 16plex_MS3	A0A0R4J2C2	0.644199	Syt2	Synaptotagmin II
Fibril core_Mouse_TMT 16plex_MS3	Q9R0N5	0.644199	Syt5	Synaptotagmin-5
Fibril core_Mouse_TMT 16plex_MS3	A2AIM4	0.60073	Tpm2	Tropomyosin beta chain
Fibril core_Mouse_TMT 16plex_MS3	A0A0R4J1P2	0.60073	Tpm3	Tropomyosin alpha-3 chain
Fibril core_Mouse_TMT 16plex_MS3	D3Z2H9	0.60073	Tpm3-rs7	Tropomyosin 3, related sequence 7
Fibril core_Mouse_TMT 16plex_MS3	Q9CWJ9	0.588907	Atic	Bifunctional purine biosynthesis protein PURH
Fibril core_Mouse_TMT 16plex_MS3	P28663	0.581863	Napb	Beta-soluble NSF attachment protein
Fibril core_Mouse_TMT 16plex_MS3	P61264	0.580949	Stx1b	Syntaxin-1B
Fibril core_Mouse_TMT 16plex_MS3	Q61885	0.574098	Mog	Myelin-oligodendrocyte glycoprotein
Fibril core_Mouse_TMT 16plex_MS3	A2A6T9	0.567394	Arf2	ADP-ribosylation factor 2
Fibril core_Mouse_TMT 16plex_MS3	P62821	0.553446	Rab1A	Ras-related protein Rab-1A
Fibril core_Mouse_TMT 16plex_MS3	A0A494B945	0.553446	Rab1b	Ras-related protein Rab-1B
Fibril core_Mouse_TMT 16plex_MS3	A6ZI47	0.553386	Aldoart2	Fructose-bisphosphate aldolase
Fibril core_Mouse_TMT 16plex_MS3	P16330	0.552626	Cnp	2',3'-cyclic-nucleotide 3'-phosphodiesterase
Fibril core_Mouse_TMT 16plex_MS3	A0A0N4SVQ1	0.537976	Ndufa4	Cytochrome c oxidase subunit NDUFA4
Fibril core_Mouse_TMT 16plex_MS3	P61161	0.50335	Actr2	Actin-related protein 2
Fibril core_Mouse_TMT 16plex_MS3	P19246	0.499392	Nefh	Neurofilament heavy polypeptide
Fibril core_Mouse_TMT 16plex_MS3	G3UX86	0.495348	Nsf	Vesicle-fusing ATPase
Fibril core_Mouse_TMT 16plex_MS3	E9Q1G8	0.491516	Sept7	Septin 7
Fibril core_Mouse_TMT 16plex_MS3	Q8BMS1	0.487283	Hadha	Trifunctional enzyme subunit alpha, mitochondrial
Fibril core_Mouse_TMT 16plex_MS3	P68033	0.480856	Actc1	Actin, alpha cardiac muscle 1
Fibril core_Mouse_TMT 16plex_MS3	P16627	0.462471	Hspa1l	Heat shock 70 kDa protein 1-like
Fibril core_Mouse_TMT 16plex_MS3	P20029	0.460006	Hspa5	Endoplasmic reticulum chaperone BiP
Fibril core_Mouse_TMT 16plex_MS3	A0A286YCB8	0.448944	Camk2g	Calcium/calmodulin-dependent protein kinase type II subunit gamma
Fibril core_Mouse_TMT 16plex_MS3	F2Z471	0.427325	Vdac1	Voltage-dependent anion-selective channel protein 1
Fibril core_Mouse_TMT 16plex_MS3	Q9CQD1	0.426848	Rab5a	Ras-related protein Rab-5A
Fibril core_Mouse_TMT 16plex_MS3	Q9CPN9	0.424954	2210010C04Rik	RIKEN cDNA 2210010C04 gene
Fibril core_Mouse_TMT 16plex_MS3	P31001	0.417243	Des	Desmin
Fibril core_Mouse_TMT 16plex_MS3	D6RJ16	0.416224	Atp5a1	ATP synthase, H+transporting, mitochondrial F1 complex, alpha subunit 1
Fibril core_Mouse_TMT 16plex_MS3	E9Q0C3	0.408279	Hsp90ab1	Heat shock protein HSP 90-beta
Fibril core_Mouse_TMT 16plex_MS3	Q64332	0.402561	Syn2	Synapsin-2
Fibril core_Mouse_TMT 16plex_MS3	A0A087WP80	0.374512	Lsamp	Limbic system-associated membrane protein
Fibril core_Mouse_TMT 16plex_MS3	D3YXF4	0.368374	Ywhaz	14-3-3 protein zeta/delta
Fibril core_Mouse_TMT 16plex_MS3	Q04447	0.367865	Ckb	Creatine kinase B-type
Fibril core_Mouse_TMT 16plex_MS3	A0A1L1SUX8	0.36471	Thy1	Thy-1 membrane glycoprotein
Fibril core_Mouse_TMT 16plex_MS3	Q3TLP8	0.347594	Rac1	RAS-related C3 botulinum substrate 1, isoform CRA_a
Fibril core_Mouse_TMT 16plex_MS3	F7BLT7	0.339357	Gnao1	Guanine nucleotide-binding protein G(o) subunit alpha
Fibril core_Mouse_TMT 16plex_MS3	E9QNX7	0.337838	Atp4a	Sodium/potassium-transporting ATPase subunit alpha
Fibril core_Mouse_TMT 16plex_MS3	Q792Z1	0.334783	Try10	Trypsin 10
Fibril core_Mouse_TMT 16plex_MS3	A0A0A6YW88	0.329408	Camkv	CaM kinase-like vesicle-associated protein
Fibril core_Mouse_TMT 16plex_MS3	Q3UHJ0	0.324576	Aak1	AP2-associated protein kinase 1
Fibril core_Mouse_TMT 16plex_MS3	Q9Z0E0	0.31672	Ncdn	Neurochondrin
Fibril core_Mouse_TMT 16plex_MS3	P35802	0.316083	Gpm6a	Neuronal membrane glycoprotein M6-a
Fibril core_Mouse_TMT 16plex_MS3	A2AEG3	0.314328	Gpm6b	Glycoprotein m6b, isoform CRA_a
Fibril core_Mouse_TMT 16plex_MS3	A0A0R4J0X7	0.3122	Gapdhs	Glyceraldehyde-3-phosphate dehydrogenase
Fibril core_Mouse_TMT 16plex_MS3	Q9Z1W8	0.311323	Atp12a	Potassium-transporting ATPase alpha chain 2
Fibril core_Mouse_TMT 16plex_MS3	Q9CZ13	0.30575	Uqcrc1	Cytochrome b-c1 complex subunit 1, mitochondrial
Fibril core_Mouse_TMT 16plex_MS3	P00405	0.30199	Mtco2	Cytochrome c oxidase subunit 2
Fibril core_Mouse_TMT 16plex_MS3	Q91XV3	0.299089	Basp1	Brain acid soluble protein 1
Fibril core_Mouse_TMT 16plex_MS3	D3Z4A4	0.292561	Prdx2	Peroxiredoxin-2
Fibril core_Mouse_TMT 16plex_MS3	P03995	0.289678	Gfap	Glial fibrillary acidic protein
Fibril core_Mouse_TMT 16plex_MS3	O35164	0.280044	Mcpt9	Mast cell protease 9
Fibril core_Mouse_TMT 16plex_MS3	Q00356	0.280044	Mcptl	Mast cell protease-like protein
Fibril core_Mouse_TMT 16plex_MS3	Q61644	0.277019	Pacsin1	Protein kinase C and casein kinase substrate in neurons protein 1
Fibril core_Mouse_TMT 16plex_MS3	P17156	0.273281	Hspa2	Heat shock-related 70 kDa protein 2
Fibril core_Mouse_TMT 16plex_MS3	P14152	0.272814	Mdh1	Malate dehydrogenase, cytoplasmic
Fibril core_Mouse_TMT 16plex_MS3	P07901	0.267824	Hsp90aa1	Heat shock protein HSP 90-alpha
Fibril core_Mouse_TMT 16plex_MS3	P05063	0.265983	Aldoc	Fructose-bisphosphate aldolase C
Fibril core_Mouse_TMT 16plex_MS3	Q3USH1	0.263115	Fam196a	Family With Sequence Similarity 196 Member A
Fibril core_Mouse_TMT 16plex_MS3	E9PZW7	0.263115	Insyn2a	Inhibitory synaptic factor 2A
Fibril core_Mouse_TMT 16plex_MS3	P60879	0.257197	Snap25	Synaptosomal-associated protein 25
Fibril core_Mouse_TMT 16plex_MS3	P46096	0.246274	Syt1	Synaptotagmin-1
Fibril core_Mouse_TMT 16plex_MS3	Q8K4D7	0.240064	Plcz1	1-phosphatidylinositol 4,5-bisphosphate phosphodiesterase
Fibril core_Mouse_TMT 16plex_MS3	P51881	0.226299	Slc25a5	ADP/ATP translocase 2
Fibril core_Mouse_TMT 16plex_MS3	D3YZX3	0.216045	Gnb2	Guanine nucleotide-binding protein G(I)/G(S)/G(T) subunit beta-2
Fibril core_Mouse_TMT 16plex_MS3	A0A1L1SQV8	0.212634	Pkm	Pyruvate kinase PKM
Fibril core_Mouse_TMT 16plex_MS3	Q76MZ3	0.200727	Ppp2r1a	Serine/threonine-protein phosphatase 2A 65 kDa regulatory subunit A alpha isoform
Fibril core_Mouse_TMT 16plex_MS3	P61021	0.197488	Rab5b	Ras-related protein Rab-5B
Fibril core_Mouse_TMT 16plex_MS3	A0A0U1RQ72	0.191818	Gpi1	Glucose phosphate isomerase 1
Fibril core_Mouse_TMT 16plex_MS3	Q91WD5	0.183456	Ndufs2	NADH dehydrogenase [ubiquinone] iron-sulfur protein 2, mitochondrial
Fibril core_Mouse_TMT 16plex_MS3	Q91VA7	0.179433	Idh3b	Isocitrate dehydrogenase [NAD] subunit, mitochondrial
Fibril core_Mouse_TMT 16plex_MS3	A0A0G2JF23	0.172782	Mdh2	Malate dehydrogenase
Fibril core_Mouse_TMT 16plex_MS3	F6ZRK3	0.162458	Slc1a2	Amino acid transporter
Fibril core_Mouse_TMT 16plex_MS3	Q9D051	0.158901	Pdhb	Pyruvate dehydrogenase E1 component subunit beta, mitochondrial
Fibril core_Mouse_TMT 16plex_MS3	G3UYG0	0.153426	Actg1	Actin, cytoplasmic 2
Fibril core_Mouse_TMT 16plex_MS3	Q9CRB6	0.147572	Tppp3	Tubulin polymerization-promoting protein family member 3
Fibril core_Mouse_TMT 16plex_MS3	P60766	0.147422	Cdc42	Cell division control protein 42 homolog
Fibril core_Mouse_TMT 16plex_MS3	P02104	0.139091	Hbb-y	Hemoglobin subunit epsilon-Y2
Fibril core_Mouse_TMT 16plex_MS3	B1ARS0	0.127031	Cap1	Adenylyl cyclase-associated protein 1
Fibril core_Mouse_TMT 16plex_MS3	A0A1B0GQX5	0.126217	Ldha	L-lactate dehydrogenase
Fibril core_Mouse_TMT 16plex_MS3	J3QPZ9	0.125855	Eno3	Beta-enolase
Fibril core_Mouse_TMT 16plex_MS3	P35278	0.117229	Rab5c	Ras-related protein Rab-5C
Fibril core_Mouse_TMT 16plex_MS3	A0A494B9A7	0.11471	Cfl1	Cofilin-1
Fibril core_Mouse_TMT 16plex_MS3	D3YUA3	0.104671	Pfkp	ATP-dependent 6-phosphofructokinase, platelet type
Fibril core_Mouse_TMT 16plex_MS3	Q6IFZ8	0.0798331	Gm5414	Predicted gene 5414
Fibril core_Mouse_TMT 16plex_MS3	Q8VBV7	0.0729611	Cops8	COP9 signalosome complex subunit 8
Fibril core_Mouse_TMT 16plex_MS3	A0A494B908	0.0627951	Gstp1	Glutathione S-transferase P 1
Fibril core_Mouse_TMT 16plex_MS3	A0A494BAM8	0.0627951	Gstp2	Glutathione S-transferase P 2
Fibril core_Mouse_TMT 16plex_MS3	P46660	0.0620132	Ina	Alpha-internexin
Fibril core_Mouse_TMT 16plex_MS3	P62874	0.0356495	Gnb1	Guanine nucleotide-binding protein G(I)/G(S)/G(T) subunit beta-1
Fibril core_Mouse_TMT 16plex_MS3	Q9WV27	0.016747	Atp1a4	Sodium/potassium-transporting ATPase subunit alpha-4
Fibril core_Mouse_TMT 16plex_MS3	Q61879	0.0134969	Myh10	Myosin-10
Fibril core_Mouse_TMT 16plex_MS3	P63017	0.0110473	Hspa8	Heat shock cognate 71 kDa protein
Fibril core_Mouse_TMT 16plex_MS5	F7ALS6	0.00165608	Got1	Glutamate Oxaloacetate Transaminase 1

## Sheet: NL12_NLGF12
Experiment	Uniprot accession	Ratio Av. TMT intensities (NL-G-F 12 Mo./ NL 12 Mo.)	Protein	Description
Fibril core_Mouse_TMT 16plex_MS3	P60761	>2.855	Nrgn	Neurogranin
Fibril core_Mouse_TMT 16plex_MS3	P12023.3	2.85511	App	NLGF Amyloid beta A4 protein
Fibril core_Mouse_TMT 16plex_MS3	P02802	2.10774	Mt1	Metallothionein-1
Fibril core_Mouse_TMT 16plex_MS3	P28184	2.04355	Mt3	Metallothionein-3
Fibril core_Mouse_TMT 16plex_MS3	P97457	1.96318	Mylpf	Myosin regulatory light chain 2, skeletal muscle isoform
Fibril core_Mouse_TMT 16plex_MS3	Q6P8J7	1.77662	Ckmt2	Creatine kinase S-type, mitochondrial
Fibril core_Mouse_TMT 16plex_MS3	A0A0J9YKD4	1.74478	Ckm	Creatine kinase S-type, mitochondrial
Fibril core_Mouse_TMT 16plex_MS3	Q3UHJ0	1.5695	Aak1	AP2-associated protein kinase 1
Fibril core_Mouse_TMT 16plex_MS3	Q14BI5	1.51774	Myom2	Myomesin 2
Fibril core_Mouse_TMT 16plex_MS3	A0A286YCR8	1.4962	Vdac2	Voltage-dependent anion-selective channel protein 2
Fibril core_Mouse_TMT 16plex_MS3	O35164	1.40129	Mcpt9	Mast cell protease 9
Fibril core_Mouse_TMT 16plex_MS3	Q00356	1.40129	Mcptl	Mast cell protease-like protein
Fibril core_Mouse_TMT 16plex_MS3	Q5SX40	1.24848	Myh1	Myosin-1
Fibril core_Mouse_TMT 16plex_MS3	G3UW82	1.24292	Myh2	Myosin, heavy polypeptide 2, skeletal muscle, adult
Fibril core_Mouse_TMT 16plex_MS3	P13542	1.22843	Myh8	Myosin-8
Fibril core_Mouse_TMT 16plex_MS3	Q5SX59	1.20772	Eno3	Beta-enolase
Fibril core_Mouse_TMT 16plex_MS3	Q5SX39	1.19683	Myh4	Myosin-4
Fibril core_Mouse_TMT 16plex_MS3	Q02566	1.19254	Myh6	Myosin-6
Fibril core_Mouse_TMT 16plex_MS3	Q91Z83	1.19254	Myh7	Myosin-7
Fibril core_Mouse_TMT 16plex_MS3	P10639	1.10555	Txn	Thioredoxin
Fibril core_Mouse_TMT 16plex_MS3	P15105	1.08566	Glul	Glutamine synthetase
Fibril core_Mouse_TMT 16plex_MS3	P97351	1.02176	Rps3a	40S ribosomal protein S3a
Fibril core_Mouse_TMT 16plex_MS3	A0A0U1RQ96	0.963821	Actg2	Actin, gamma-enteric smooth muscle
Fibril core_Mouse_TMT 16plex_MS3	P12960	0.96331	Cntn1	Contactin-1
Fibril core_Mouse_TMT 16plex_MS3	P01942	0.954148	Hba	Hemoglobin subunit alpha
Fibril core_Mouse_TMT 16plex_MS3	Q91VB8	0.954148	Hba-a1	Alpha globin 1
Fibril core_Mouse_TMT 16plex_MS3	A6ZI46	0.947357	Aldoart1	Fructose-bisphosphate aldolase
Fibril core_Mouse_TMT 16plex_MS3	A2A6T9	0.898768	Arf2	ADP-ribosylation factor 2
Fibril core_Mouse_TMT 16plex_MS3	A0A0G2JDL9	0.898414	Rap1a	Ras-related protein Rap-1A
Fibril core_Mouse_TMT 16plex_MS3	A0A1W2P777	0.898414	Rap1b	Ras-related protein Rap-1b
Fibril core_Mouse_TMT 16plex_MS3	A0A1B0GQX5	0.894799	Ldha	L-lactate dehydrogenase
Fibril core_Mouse_TMT 16plex_MS3	P84078	0.894136	Arf1	ADP S-ribosylation factor 1
Fibril core_Mouse_TMT 16plex_MS3	P61205	0.893543	Arf3	ADP S-ribosylation factor 3
Fibril core_Mouse_TMT 16plex_MS3	P84084	0.892774	Arf5	ADP S-ribosylation factor 5
Fibril core_Mouse_TMT 16plex_MS3	Q9Z1R9	0.879159	Prss1	Protease, serine 1 (trypsin 1)
Fibril core_Mouse_TMT 16plex_MS3	P02798	0.864266	Mt2	Metallothionein-2
Fibril core_Mouse_TMT 16plex_MS3	Q8K4D7	0.861905	Plcz1	1-phosphatidylinositol 4,5-bisphosphate phosphodiesterase zeta-1
Fibril core_Mouse_TMT 16plex_MS3	P07146	0.856339	Prss2	Anionic trypsin-2
Fibril core_Mouse_TMT 16plex_MS3	P51863	0.852014	Atp6v0d1	V-type proton ATPase subunit d 1
Fibril core_Mouse_TMT 16plex_MS3	Q9JJV2	0.840368	Pfn2	Profilin-2
Fibril core_Mouse_TMT 16plex_MS3	E9QPR6	0.810221	Tmprss13	Transmembrane protease serine 13
Fibril core_Mouse_TMT 16plex_MS3	A0A0A6YW88	0.802691	Camkv	CaM kinase-like vesicle-associated
Fibril core_Mouse_TMT 16plex_MS3	Q9R0T7	0.80114	Try4	Pancreatic trypsin
Fibril core_Mouse_TMT 16plex_MS3	Q9QUK9	0.80114	Try5	Trypsin 5
Fibril core_Mouse_TMT 16plex_MS3	Q792Z1	0.779044	Try10	Trypsin 10
Fibril core_Mouse_TMT 16plex_MS3	D3YTQ8	0.769563	Ndufa5	NADH dehydrogenase
Fibril core_Mouse_TMT 16plex_MS3	A0A0A6YXF6	0.748009	Rhoa	Transforming protein RhoA
Fibril core_Mouse_TMT 16plex_MS3	Q8VBV7	0.727125	Cops8	COP9 signalosome complex subunit 8
Fibril core_Mouse_TMT 16plex_MS3	F2Z471	0.725914	Vdac1	Voltage-dependent anion-selective channel protein 1
Fibril core_Mouse_TMT 16plex_MS3	V9GXQ2	0.71404	Gm17087	S-Mus, mitochondrial
Fibril core_Mouse_TMT 16plex_MS3	A0A1L1SRS6	0.712203	Rab6b	Ras related protein Rab S-6B OS, mitochondrial
Fibril core_Mouse_TMT 16plex_MS3	G3UX86	0.704779	Nsf	Vesicle fusing S-fusing ATPase, mitochondrial
Fibril core_Mouse_TMT 16plex_MS3	A0A0R4J0X7	0.699478	Gapdhs	Glyceraldehyde-3-phosphate dehydrogenase
Fibril core_Mouse_TMT 16plex_MS3	D3Z7K9	0.699329	Camk2a	Calcium/calmodulin-dependent protein kinase II alpha, isoform CRA_b
Fibril core_Mouse_TMT 16plex_MS3	P48962	0.696824	Slc25a4	ADP ATP S-OS, mitochondrial
Fibril core_Mouse_TMT 16plex_MS3	A0A1L1SQV8	0.693717	Pkm	Pyruvate kinase PKM
Fibril core_Mouse_TMT 16plex_MS3	E9Q456	0.684792	Tpm1	Tropomyosin S-1 chain OS, mitochondrial
Fibril core_Mouse_TMT 16plex_MS3	B7ZC50	0.679509	Hsp90aa1	Heat shock protein HSP 90-alpha
Fibril core_Mouse_TMT 16plex_MS3	Q64332	0.671183	Syn2	Synapsin-2
Fibril core_Mouse_TMT 16plex_MS3	A0A2R8VHP3	0.669377	Gm5478	Predicted pseudogene 5478
Fibril core_Mouse_TMT 16plex_MS3	O55143	0.657969	Atp2a2	Sarcoplasmic/endoplasmic reticulum calcium ATPase 2
Fibril core_Mouse_TMT 16plex_MS3	Q9CPN9	0.64057	2210010C04Rik	RIKEN cDNA 2210010C04 gene
Fibril core_Mouse_TMT 16plex_MS3	Q8R429	0.635497	Atp2a1	Sarcoplasmic/endoplasmic reticulum calcium ATPase 1
Fibril core_Mouse_TMT 16plex_MS3	S4R1W8	0.632259	Gapdh	Glyceraldehyde phosphate S-phosphate dehydrogenase, mitochondrial
Fibril core_Mouse_TMT 16plex_MS3	Q8K0E1	0.62298	Kctd15	BTB/POZ domain-containing protein KCTD15
Fibril core_Mouse_TMT 16plex_MS3	A0A2R8VI13	0.621202	Shisa8	Protein shisa-8
Fibril core_Mouse_TMT 16plex_MS3	A0A1W2P772	0.618867	Atp2b1	Plasma membrane calcium-transporting ATPase 1
Fibril core_Mouse_TMT 16plex_MS3	Q9Z0E0	0.60753	Ncdn	Neurochondrin
Fibril core_Mouse_TMT 16plex_MS3	Q9CRB6	0.606067	Tppp3	Tubulin polymerization-promoting protein family member 3
Fibril core_Mouse_TMT 16plex_MS3	A0A1Y7VJP1	0.596098	Ryr2	Ryanodine receptor 2
Fibril core_Mouse_TMT 16plex_MS3	P61264	0.595712	Stx1b	Syntaxin-1B
Fibril core_Mouse_TMT 16plex_MS3	E9PZW0	0.580919	Dsp	Desmoplakin
Fibril core_Mouse_TMT 16plex_MS3	P14094	0.565052	Atp1b1	Sodium/potassium-transporting ATPase subunit beta-1
Fibril core_Mouse_TMT 16plex_MS3	A0A1L1SUX8	0.564572	Thy1	Thy-1 membrane glycoprotein
Fibril core_Mouse_TMT 16plex_MS3	D3YXF4	0.557557	Ywhaz	14-3-3 protein zeta/delta
Fibril core_Mouse_TMT 16plex_MS3	Q3USH1	0.544472	Fam196a	Family With Sequence Similarity 196 Member A
Fibril core_Mouse_TMT 16plex_MS3	E9PZW7	0.544472	Insyn2a	Inhibitory synaptic factor 2A
Fibril core_Mouse_TMT 16plex_MS3	Q9CWJ9	0.544215	Atic	Bifunctional purine biosynthesis protein PURH
Fibril core_Mouse_TMT 16plex_MS3	Q61879	0.540729	Myh10	Myosin-10
Fibril core_Mouse_TMT 16plex_MS3	P00405	0.537823	Mtco2	Cytochrome c oxidase subunit 2
Fibril core_Mouse_TMT 16plex_MS3	P62761	0.53628	Vsnl1	Visinin S-like protein 1
Fibril core_Mouse_TMT 16plex_MS3	Q3TLP8	0.510443	Rac1	RAS-related C3 botulinum substrate 1, isoform CRA_a
Fibril core_Mouse_TMT 16plex_MS3	D3YV69	0.499007	Rab6a	Ras related protein Rab S-6A
Fibril core_Mouse_TMT 16plex_MS3	P16627	0.496553	Hspa1l	Heat shock 70 kDa protein 1-like
Fibril core_Mouse_TMT 16plex_MS3	Q9D051	0.495497	Pdhb	Pyruvate dehydrogenase E1 component subunit beta, mitochondrial
Fibril core_Mouse_TMT 16plex_MS3	P20029	0.493305	Hspa5	Endoplasmic reticulum chaperone BiP
Fibril core_Mouse_TMT 16plex_MS3	P05063	0.491646	Aldoc	Fructose bisphosphate S-bisphosphate aldolase C
Fibril core_Mouse_TMT 16plex_MS3	P51881	0.490807	Slc25a5	ADP ATP S-OS, mitochondrial
Fibril core_Mouse_TMT 16plex_MS3	Q29ZQ5	0.490086	Mog	Myelin-oligodendrocyte glycoprotein
Fibril core_Mouse_TMT 16plex_MS3	P28663	0.489858	Napb	Beta-soluble NSF attachment protein
Fibril core_Mouse_TMT 16plex_MS3	P05064	0.486423	Aldoa	Fructose bisphosphate S-bisphosphate aldolase A
Fibril core_Mouse_TMT 16plex_MS3	A0A0G2JDA6	0.482938	Cox6c	Cytochrome c oxidase subunit 6C
Fibril core_Mouse_TMT 16plex_MS3	A0A0R4J2C2	0.482676	Syt2	Synaptotagmin II
Fibril core_Mouse_TMT 16plex_MS3	Q9R0N5	0.482676	Syt5	Synaptotagmin-5
Fibril core_Mouse_TMT 16plex_MS3	Q91XV3	0.475367	Basp1	Brain acid soluble protein 1
Fibril core_Mouse_TMT 16plex_MS3	A0A0A6YW67	0.475119	Gm8797	Predicted pseudogene 8797
Fibril core_Mouse_TMT 16plex_MS3	E9Q4P0	0.475119	Kxd1	KxDL motif-containing protein 1
Fibril core_Mouse_TMT 16plex_MS3	P62983	0.475119	Rps27a	Ubiquitin-40S ribosomal protein S27a
Fibril core_Mouse_TMT 16plex_MS3	E9Q9J0	0.475119	Uba52	Ubiquitin-60S ribosomal protein L40
Fibril core_Mouse_TMT 16plex_MS3	P0CG49	0.475119	Ubb	Polyubiquitin-B
Fibril core_Mouse_TMT 16plex_MS3	E9Q5F6	0.475119	Ubc	Polyubiquitin-C
Fibril core_Mouse_TMT 16plex_MS3	P07724	0.474014	Alb	Serum albumin
Fibril core_Mouse_TMT 16plex_MS3	A0A0R4J0I1	0.469444	Serpina3k	Serine protease inhibitor A3K
Fibril core_Mouse_TMT 16plex_MS3	P35802	0.465637	Gpm6a	Neuronal membrane glycoprotein M6-a
Fibril core_Mouse_TMT 16plex_MS3	P61161	0.447125	Actr2	Actin S-related protein 2 OS, mitochondrial
Fibril core_Mouse_TMT 16plex_MS3	P63328	0.437686	Ppp3ca	Serine/threonine-protein phosphatase 2B catalytic subunit alpha isoform
Fibril core_Mouse_TMT 16plex_MS3	E0CZ78	0.437686	Ppp3cb	Serine/threonine-protein phosphatase
Fibril core_Mouse_TMT 16plex_MS3	A0A2I3BPC5	0.437686	Ppp3cc	Serine/threonine-protein phosphatase
Fibril core_Mouse_TMT 16plex_MS3	P62821	0.432678	Rab1A	Ras related protein Rab S-1A
Fibril core_Mouse_TMT 16plex_MS3	A0A494B945	0.432678	Rab1b	Ras-related protein Rab-1B
Fibril core_Mouse_TMT 16plex_MS3	D6RJ16	0.420421	Atp5a1	ATP synthase, H+transporting, mitochondrial F1 complex, alpha subunit 1
Fibril core_Mouse_TMT 16plex_MS3	P63011	0.41355	Rab3a	Ras related protein Rab S-3A
Fibril core_Mouse_TMT 16plex_MS3	A2ANC1	0.410063	Sirpa	Tyrosine-protein phosphatase non-receptor type substrate 1
Fibril core_Mouse_TMT 16plex_MS3	Q6IFZ8	0.387845	Gm5414	Predicted gene 5414
Fibril core_Mouse_TMT 16plex_MS3	F7ALS6	0.374766	Got1	Glutamate Oxaloacetate Transaminase 1
Fibril core_Mouse_TMT 16plex_MS3	Q8BMF4	0.373661	Dlat	Dihydrolipoyllysine-residue acetyltransferase component of pyruvate dehydrogenase complex, mitochondrial
Fibril core_Mouse_TMT 16plex_MS3	A0A0G2JGI9	0.370148	Agl	Amylo-1,6-glucosidase, 4-alpha-glucanotransferase
Fibril core_Mouse_TMT 16plex_MS3	P61021	0.369801	Rab5b	Ras related protein Rab S-5B
Fibril core_Mouse_TMT 16plex_MS3	E9Q489	0.329943	Casq1	Calsequestrin
Fibril core_Mouse_TMT 16plex_MS3	E9Q3P9	0.325361	Rab11a	Ras related protein Rab S-11A
Fibril core_Mouse_TMT 16plex_MS3	G3UY29	0.325361	Rab11b	Ras-related protein Rab-11B
Fibril core_Mouse_TMT 16plex_MS3	A2AEG3	0.322994	Gpm6b	Neuronal membrane glycoprotein M6-b
Fibril core_Mouse_TMT 16plex_MS3	A0A286YCB8	0.318037	Camk2g	Calcium/calmodulin-dependent protein kinase type II subunit gamma
Fibril core_Mouse_TMT 16plex_MS3	B1AXW5	0.316776	Prdx1	Peroxiredoxin-1
Fibril core_Mouse_TMT 16plex_MS3	Q9CZ13	0.315734	Uqcrc1	Cytochrome b-c1 complex subunit 1, mitochondrial
Fibril core_Mouse_TMT 16plex_MS3	D3Z4A4	0.309842	Prdx2	Peroxiredoxin-2
Fibril core_Mouse_TMT 16plex_MS3	A0A0U1RQ72	0.309076	Gpi1	Glucose phosphate isomerase 1
Fibril core_Mouse_TMT 16plex_MS3	P97427	0.302932	Crmp1	Dihydropyrimidinase S-related protein 1
Fibril core_Mouse_TMT 16plex_MS3	P16330	0.291665	Cnp	2',3'-cyclic-nucleotide 3'-phosphodiesterase
Fibril core_Mouse_TMT 16plex_MS3	F7BLT7	0.286041	Gnao1	Guanine nucleotide-binding protein G(o) subunit alpha
Fibril core_Mouse_TMT 16plex_MS3	A8DUK4	0.272619	Hbb-bs	Beta-globin
Fibril core_Mouse_TMT 16plex_MS3	A2AIM4	0.264018	Tpm2	Tropomyosin beta chain
Fibril core_Mouse_TMT 16plex_MS3	A0A0R4J1P2	0.264018	Tpm3	Tropomyosin alpha-3 chain
Fibril core_Mouse_TMT 16plex_MS3	D3Z2H9	0.264018	Tpm3-rs7	Tropomyosin 3, related sequence 7
Fibril core_Mouse_TMT 16plex_MS3	A0A0R4J036	0.261655	Nefm	Neurofilament medium polypeptide
Fibril core_Mouse_TMT 16plex_MS3	Q9R0Y5	0.252143	Ak1	Adenylate kinase isoenzyme 1
Fibril core_Mouse_TMT 16plex_MS3	P19246	0.249778	Nefh	Neurofilament heavy polypeptide
Fibril core_Mouse_TMT 16plex_MS3	D3Z0Y2	0.246841	Prdx6	Peroxiredoxin-6
Fibril core_Mouse_TMT 16plex_MS3	A2ALV1	0.242034	Sh3gl2	Endophilin-A1
Fibril core_Mouse_TMT 16plex_MS3	A0A0G2JF23	0.223926	Mdh2	Malate dehydrogenase
Fibril core_Mouse_TMT 16plex_MS3	A6ZI47	0.219468	Aldoart2	Fructose-bisphosphate aldolase
Fibril core_Mouse_TMT 16plex_MS3	Q61644	0.214451	Pacsin1	Protein kinase C and casein kinase substrate in neurons protein 1
Fibril core_Mouse_TMT 16plex_MS3	P17156	0.211087	Hspa2	Heat shock-related 70 kDa protein 2
Fibril core_Mouse_TMT 16plex_MS3	P02088	0.203717	Hbb-b1	Hemoglobin subunit S-1 OS, mitochondrial
Fibril core_Mouse_TMT 16plex_MS3	Q9R0P9	0.186251	Uchl1	Ubiquitin carboxyl-terminal hydrolase isozyme L1
Fibril core_Mouse_TMT 16plex_MS3	D6REF3	0.183554	Ywhae	14-3-3 protein epsilon
Fibril core_Mouse_TMT 16plex_MS3	F8WGM8	0.178454	Actg1	Actin, cytoplasmic 2
Fibril core_Mouse_TMT 16plex_MS3	P02089	0.174651	Hbb-b2	Hemoglobin subunit S-2
Fibril core_Mouse_TMT 16plex_MS3	Q9JHU4	0.172563	Dync1h1	Cytoplasmic dynein 1 heavy chain 1
Fibril core_Mouse_TMT 16plex_MS3	A0A0N4SVQ1	0.169004	Ndufa4	Cytochrome c oxidase subunit NDUFA4
Fibril core_Mouse_TMT 16plex_MS3	P60766	0.161381	Cdc42	Cell division control protein 42 homolog
Fibril core_Mouse_TMT 16plex_MS3	P68510	0.158922	Ywhah	14-3-3 protein eta
Fibril core_Mouse_TMT 16plex_MS3	E9QNX7	0.147576	Atp4a	Sodium/potassium-transporting ATPase subunit
Fibril core_Mouse_TMT 16plex_MS3	O70456	0.143297	Sfn	14-3-3 protein sigma
Fibril core_Mouse_TMT 16plex_MS3	P68254	0.143297	Ywhaq	14-3-3 protein theta
Fibril core_Mouse_TMT 16plex_MS3	P62962	0.140203	Pfn1	Profilin-1
Fibril core_Mouse_TMT 16plex_MS3	P19783	0.129365	Cox4i1	Cytochrome c oxidase subunit 4 isoform 1, mitochondrial
Fibril core_Mouse_TMT 16plex_MS3	Q62188	0.127664	Dpysl3	Dihydropyrimidinase S-related protein 3
Fibril core_Mouse_TMT 16plex_MS3	Q9CQV8	0.125027	Ywhab	protein 14-3-3 protein beta/alpha
Fibril core_Mouse_TMT 16plex_MS3	P60202	0.106256	Plp1	Myelin proteolipid protein
Fibril core_Mouse_TMT 16plex_MS3	Q9Z1W8	0.105653	Atp12a	Potassium-transporting ATPase alpha chain 2
Fibril core_Mouse_TMT 16plex_MS3	P43006	0.104787	Slc1a2	Excitatory amino acid transporter 2
Fibril core_Mouse_TMT 16plex_MS3	Q8C266	0.102583	Rab5c	Ras related protein Rab5c
Fibril core_Mouse_TMT 16plex_MS3	G3UZJ4	0.08561	Prdx5	Peroxiredoxin-5, mitochondrial
Fibril core_Mouse_TMT 16plex_MS3	P63276	0.0821268	Rps17	40S ribosomal protein S17
Fibril core_Mouse_TMT 16plex_MS3	P04925	0.0753531	Prnp	Major prion protein
Fibril core_Mouse_TMT 16plex_MS3	E9Q1G8	0.0690545	Sept7	Septin 7
Fibril core_Mouse_TMT 16plex_MS3	A0A286YDR2	0.0556719	Rab3c	Ras-related protein Rab-3
Fibril core_Mouse_TMT 16plex_MS3	Q9R111	0.0478712	Gda	Guanine deaminase
Fibril core_Mouse_TMT 16plex_MS3	P56379	0.0460422	Atp5mpl	ATP synthase subunit ATP5MPL, mitochondrial
Fibril core_Mouse_TMT 16plex_MS3	P56379	0.0460422	Mp68	S-OS, mitochondrial
Fibril core_Mouse_TMT 16plex_MS3	A0A494B908	0.0370839	Gstp1	Glutathione S-transferase P 1
Fibril core_Mouse_TMT 16plex_MS3	A0A494BAM8	0.0370839	Gstp2	Glutathione S-transferase P 2
Fibril core_Mouse_TMT 16plex_MS3	H3BKR2	0.0345261	Gnb1	Guanine nucleotide-binding protein G(I)/G(S)/G(T) subunit beta-1
Fibril core_Mouse_TMT 16plex_MS3	Q9CZT8	0.0329915	Rab3b	Ras related protein Rab-3B
Fibril core_Mouse_TMT 16plex_MS3	G3UZM4	0.0217376	Cadm2	Cell adhesion molecule 2
Fibril core_Mouse_TMT 16plex_MS3	P61982	0.0172137	Ywhag	14-3-3 protein gamma
Fibril core_Mouse_TMT 16plex_MS3	P61027	0.0159739	Rab10	Ras-related protein Rab-10
Fibril core_Mouse_TMT 16plex_MS3	P46096	0.0125141	Syt1	Synaptotagmin-1
Fibril core_Mouse_TMT 16plex_MS3	A0A0A6YWU2	0.0110053	Ncam1	Neural cell adhesion molecule 1
Fibril core_Mouse_TMT 16plex_MS3	A0A0N4SUM2	0.00984032	Hnrnpa2b1	Heterogeneous nuclear ribonucleoproteins A2/B1
Fibril core_Mouse_TMT 16plex_MS3	P62737	0.00959939	Acta2	Actin, aortic smooth muscle
Fibril core_Mouse_TMT 16plex_MS3	P68033	0.00959939	Actc1	Actin, alpha cardiac muscle 1
Fibril core_Mouse_TMT 16plex_MS3	Q9WUM4	0.00503559	Coro1c	Coronin-1C

## Sheet: NL18_NLF18
Experiment	Uniprot accession	Ratio Av. TMT intensities (NL-F 18 Mo./ NL 18 Mo.)	Protein	Description
Fibril core_Mouse_TMT 16plex_MS3	A2ARP5	> 2.816	Ckmt1	Creatine kinase U-type, mitochondrial
Fibril core_Mouse_TMT 16plex_MS3	Q3USH1	> 2.816	Fam196a	Family With Sequence Similarity 196 Member A
Fibril core_Mouse_TMT 16plex_MS3	E9PZW7	> 2.816	Insyn2a	Inhibitory synaptic factor 2A
Fibril core_Mouse_TMT 16plex_MS3	A2ANC1	> 2.816	Sirpa	Tyrosine-protein phosphatase non-receptor type substrate 1
Fibril core_Mouse_TMT 16plex_MS3	B0QZN5	> 2.816	Vamp2	Vesicle-associated membrane protein 2
Fibril core_Mouse_TMT 16plex_MS3	P14152	2.81588	Mdh1	Malate dehydrogenase, cytoplasmic
Fibril core_Mouse_TMT 16plex_MS3	P63276	1.81873	Rps17	40S ribosomal protein S17
Fibril core_Mouse_TMT 16plex_MS3	Q8BMS1	1.78302	Hadha	Trifunctional enzyme subunit alpha, mitochondrial
Fibril core_Mouse_TMT 16plex_MS3	Q8QZT1	1.29627	Acat1	Acetyl-CoA acetyltransferase, mitochondrial
Fibril core_Mouse_TMT 16plex_MS3	V9GX31	1.07362	Gm12728	Peptidyl-prolyl cis-trans isomerase A
Fibril core_Mouse_TMT 16plex_MS3	Q8BH59	0.94871	Slc25a12	Calcium-binding mitochondrial carrier protein Aralar1
Fibril core_Mouse_TMT 16plex_MS3	Q91VR2	0.927872	Atp5f1c	ATP synthase subunit gamma, mitochondrial
Fibril core_Mouse_TMT 16plex_MS3	E9QLL2	0.880781	Dnm3	Dynamin-3
Fibril core_Mouse_TMT 16plex_MS3	Q01853	0.845786	Vcp	Transitional endoplasmic reticulum ATPase
Fibril core_Mouse_TMT 16plex_MS3	Q71H75	0.833581	Crmp1	Collapsin response mediator protein 1A
Fibril core_Mouse_TMT 16plex_MS3	B4YB29	0.824118	Hk1	Hexokinase-1
Fibril core_Mouse_TMT 16plex_MS3	Q8C2Q8	0.82176	Atp5c1	ATP synthase subunit gamma
Fibril core_Mouse_TMT 16plex_MS3	A0A0A6YWC8	0.787443	Vim	Vimentin
Fibril core_Mouse_TMT 16plex_MS3	D3Z2F2	0.76101	Hspd1	60 kDa heat shock protein, mitochondrial
Fibril core_Mouse_TMT 16plex_MS3	Q9R0P5	0.746644	Dstn	Destrin
Fibril core_Mouse_TMT 16plex_MS3	P39053	0.740264	Dnm1	Dynamin-1
Fibril core_Mouse_TMT 16plex_MS3	B1AQY9	0.715816	Sept8	Septin 8
Fibril core_Mouse_TMT 16plex_MS3	P67778	0.701275	Phb	Prohibitin
Fibril core_Mouse_TMT 16plex_MS3	A0A0A6YW82	0.695681	Uqcrc1	Cytochrome b-c1 complex subunit 1, mitochondrial
Fibril core_Mouse_TMT 16plex_MS3	P03995	0.682325	Gfap	Glial fibrillary acidic protein
Fibril core_Mouse_TMT 16plex_MS3	E9Q509	0.67513	Pklr	Pyruvate kinase
Fibril core_Mouse_TMT 16plex_MS3	P02104	0.656439	Hbb-y	Hemoglobin subunit epsilon-Y2
Fibril core_Mouse_TMT 16plex_MS3	P63001	0.646816	Rac1	Ras-related C3 botulinum toxin substrate 1
Fibril core_Mouse_TMT 16plex_MS3	Q9R111	0.607045	Gda	Guanine deaminase
Fibril core_Mouse_TMT 16plex_MS3	A0A1Y7VJ55	0.541726	Sdha	Succinate dehydrogenase [ubiquinone] flavoprotein subunit, mitochondrial
Fibril core_Mouse_TMT 16plex_MS3	G3UZM4	0.529636	Cadm2	Cell adhesion molecule 2
Fibril core_Mouse_TMT 16plex_MS3	Q8BWF0	0.52287	Aldh5a1	Succinate-semialdehyde dehydrogenase, mitochondrial
Fibril core_Mouse_TMT 16plex_MS3	P09411	0.520748	Pgk1	Phosphoglycerate kinase 1
Fibril core_Mouse_TMT 16plex_MS3	P62631	0.506491	Eef1a2	Elongation factor 1-alpha 2
Fibril core_Mouse_TMT 16plex_MS3	A0A0U1RQ18	0.505499	Gpi1	Glucose-6-phosphate isomerase
Fibril core_Mouse_TMT 16plex_MS3	P62962	0.498957	Pfn1	Profilin-1
Fibril core_Mouse_TMT 16plex_MS3	F8WHB1	0.496923	Atp2b2	Calcium-transporting ATPase
Fibril core_Mouse_TMT 16plex_MS3	P80313	0.496879	Cct7	T-complex protein 1 subunit eta
Fibril core_Mouse_TMT 16plex_MS3	A0A1B0GQX5	0.491937	Ldha	L-lactate dehydrogenase
Fibril core_Mouse_TMT 16plex_MS3	P45591	0.482973	Cfl2	Cofilin-2
Fibril core_Mouse_TMT 16plex_MS3	P17742	0.466915	Ppia	Peptidyl-prolyl cis-trans isomerase A
Fibril core_Mouse_TMT 16plex_MS3	Q8R570	0.466058	Snap47	Synaptosomal-associated protein 47
Fibril core_Mouse_TMT 16plex_MS3	P07310	0.463095	Ckm	Creatine kinase M-type
Fibril core_Mouse_TMT 16plex_MS3	Q91VA7	0.429052	Idh3b	Isocitrate dehydrogenase [NAD] subunit, mitochondrial
Fibril core_Mouse_TMT 16plex_MS3	P56564	0.42305	Slc1a3	Excitatory amino acid transporter 1
Fibril core_Mouse_TMT 16plex_MS3	D3YWS3	0.41941	Pfn2	Profilin
Fibril core_Mouse_TMT 16plex_MS3	A3KGU5	0.412982	Sptan1	Spectrin alpha chain, non-erythrocytic 1
Fibril core_Mouse_TMT 16plex_MS3	O55143	0.408311	Atp2a2	Sarcoplasmic/endoplasmic reticulum calcium ATPase 2
Fibril core_Mouse_TMT 16plex_MS3	P26443	0.405447	Glud1	Glutamate dehydrogenase 1, mitochondrial
Fibril core_Mouse_TMT 16plex_MS3	Q9R0P9	0.395216	Uchl1	Ubiquitin carboxyl-terminal hydrolase isozyme L1
Fibril core_Mouse_TMT 16plex_MS3	V9GX06	0.393987	Gm11214	Predicted gene 11214
Fibril core_Mouse_TMT 16plex_MS3	Q5SXR6	0.393571	Cltc	Clathrin heavy chain
Fibril core_Mouse_TMT 16plex_MS3	A0A494B9A7	0.393451	Cfl1	Cofilin-1
Fibril core_Mouse_TMT 16plex_MS3	P06745	0.385376	Gpi	Glucose-6-phosphate isomerase
Fibril core_Mouse_TMT 16plex_MS3	Q8BMF4	0.374041	Dlat	Dihydrolipoyllysine-residue acetyltransferase component of pyruvate dehydrogenase complex, mitochondrial
Fibril core_Mouse_TMT 16plex_MS3	A0A0G2JGI9	0.372542	Agl	Amylo-1,6-glucosidase, 4-alpha-glucanotransferase
Fibril core_Mouse_TMT 16plex_MS3	P02089	0.35586	Hbb-b2	Hemoglobin subunit beta-2
Fibril core_Mouse_TMT 16plex_MS3	D6RDQ8	0.353717	Camk2d	Calcium/calmodulin-dependent protein kinase type II subunit delta
Fibril core_Mouse_TMT 16plex_MS3	Q02566	0.347217	Myh6	Myosin-6
Fibril core_Mouse_TMT 16plex_MS3	Q91Z83	0.347217	Myh7	Myosin-7
Fibril core_Mouse_TMT 16plex_MS3	P31650	0.346148	Slc6a11	Sodium- and chloride-dependent GABA transporter 3
Fibril core_Mouse_TMT 16plex_MS3	A0A0R4J0I1	0.343688	Serpina3k	Serine protease inhibitor A3K
Fibril core_Mouse_TMT 16plex_MS3	G3UX86	0.34037	Nsf	Vesicle-fusing ATPase
Fibril core_Mouse_TMT 16plex_MS3	P52480	0.338905	Pkm	Pyruvate kinase PKM
Fibril core_Mouse_TMT 16plex_MS3	P97351	0.33155	Rps3a	40S ribosomal protein S3a
Fibril core_Mouse_TMT 16plex_MS3	A0A571BEL9	0.331225	Cct6a	T-complex protein 1 subunit zeta
Fibril core_Mouse_TMT 16plex_MS3	P48962	0.330977	Slc25a4	ADP/ATP translocase 1
Fibril core_Mouse_TMT 16plex_MS3	P61027	0.320368	Rab10	Ras-related protein Rab-10
Fibril core_Mouse_TMT 16plex_MS3	Q9Z0E0	0.319416	Ncdn	Neurochondrin
Fibril core_Mouse_TMT 16plex_MS3	P56480	0.311613	Atp5f1b	ATP synthase subunit beta, mitochondrial
Fibril core_Mouse_TMT 16plex_MS3	A0A1W2P772	0.31046	Atp2b1	Plasma membrane calcium-transporting ATPase 1
Fibril core_Mouse_TMT 16plex_MS3	A0A0R3P9C8	0.310264	Ndufa9	NADH dehydrogenase [ubiquinone] 1 alpha subcomplex subunit 9, mitochondrial
Fibril core_Mouse_TMT 16plex_MS3	P04925	0.308209	Prnp	Major prion protein
Fibril core_Mouse_TMT 16plex_MS3	A0A0N4SUX5	0.303368	Eno2	Gamma-enolase
Fibril core_Mouse_TMT 16plex_MS3	A0A1D5RLD8	0.302163	Gm10358	Glyceraldehyde-3-phosphate dehydrogenase
Fibril core_Mouse_TMT 16plex_MS3	O55042	0.296483	Snca	Alpha-synuclein
Fibril core_Mouse_TMT 16plex_MS3	P16858	0.295553	Gapdh	Glyceraldehyde-3-phosphate dehydrogenase
Fibril core_Mouse_TMT 16plex_MS3	S4R1W1	0.293644	Gm3839	Glyceraldehyde-3-phosphate dehydrogenase
Fibril core_Mouse_TMT 16plex_MS3	A0A0N4SVQ1	0.284564	Ndufa4	Cytochrome c oxidase subunit NDUFA4
Fibril core_Mouse_TMT 16plex_MS3	Q9R0Y5	0.278733	Ak1	Adenylate kinase isoenzyme 1
Fibril core_Mouse_TMT 16plex_MS3	P05202	0.276168	Got2	Aspartate aminotransferase, mitochondrial
Fibril core_Mouse_TMT 16plex_MS3	J3QPZ9	0.268928	Eno3	Beta-enolase
Fibril core_Mouse_TMT 16plex_MS3	Q3UM45	0.268669	Ppp1r7	Protein phosphatase 1 regulatory subunit 7
Fibril core_Mouse_TMT 16plex_MS3	P16627	0.267759	Hspa1l	Heat shock 70 kDa protein 1-like
Fibril core_Mouse_TMT 16plex_MS3	P20029	0.267759	Hspa5	Endoplasmic reticulum chaperone BiP
Fibril core_Mouse_TMT 16plex_MS3	A0A0U1RP93	0.26642	Mylpf	Myosin regulatory light chain 2, skeletal muscle isoform
Fibril core_Mouse_TMT 16plex_MS3	P50396	0.259709	Gdi1	Rab GDP dissociation inhibitor alpha
Fibril core_Mouse_TMT 16plex_MS3	F6WHR9	0.252131	Camk2a	Calcium/calmodulin-dependent protein kinase type II subunit alpha
Fibril core_Mouse_TMT 16plex_MS3	A2AE89	0.247539	Gstm1	Glutathione S-transferase Mu 1
Fibril core_Mouse_TMT 16plex_MS3	Q8BFZ3	0.244213	Actbl2	Beta-actin-like protein 2
Fibril core_Mouse_TMT 16plex_MS3	O70456	0.24092	Sfn	14-3-3 protein sigma
Fibril core_Mouse_TMT 16plex_MS3	P68254	0.24092	Ywhaq	14-3-3 protein theta
Fibril core_Mouse_TMT 16plex_MS3	P10639	0.239019	Txn	Thioredoxin
Fibril core_Mouse_TMT 16plex_MS3	P62259	0.236251	Ywhae	14-3-3 protein epsilon
Fibril core_Mouse_TMT 16plex_MS3	P19783	0.22767	Cox4i1	Cytochrome c oxidase subunit 4 isoform 1, mitochondrial
Fibril core_Mouse_TMT 16plex_MS3	Q5SVI0	0.227414	Camk2b	Calcium/calmodulin-dependent protein kinase type II subunit beta
Fibril core_Mouse_TMT 16plex_MS3	Q99KI0	0.221645	Aco2	Aconitate hydratase, mitochondrial
Fibril core_Mouse_TMT 16plex_MS3	A0A494BAZ4	0.219835	Prdx5	Peroxiredoxin
Fibril core_Mouse_TMT 16plex_MS3	P68510	0.216486	Ywhah	14-3-3 protein eta
Fibril core_Mouse_TMT 16plex_MS3	A0A0R4J0X7	0.211252	Gapdhs	Glyceraldehyde-3-phosphate dehydrogenase
Fibril core_Mouse_TMT 16plex_MS3	P62761	0.210963	Vsnl1	Visinin-like protein 1
Fibril core_Mouse_TMT 16plex_MS3	O88935	0.207189	Syn1	Synapsin-1
Fibril core_Mouse_TMT 16plex_MS3	Q6PHC1	0.206672	Eno1	Alpha-enolase
Fibril core_Mouse_TMT 16plex_MS3	A0A2I3BQP6	0.205062	Camk2g	Calcium/calmodulin-dependent protein kinase type II subunit gamma
Fibril core_Mouse_TMT 16plex_MS3	F6ZRK3	0.203205	Slc1a2	Amino acid transporter
Fibril core_Mouse_TMT 16plex_MS3	Q9CPN9	0.201303	2210010C04Rik	RIKEN cDNA 2210010C04 gene
Fibril core_Mouse_TMT 16plex_MS3	D3YXF4	0.198507	Ywhaz	14-3-3 protein zeta/delta
Fibril core_Mouse_TMT 16plex_MS3	D3YW33	0.197391	Rab3d	RAB3D, member RAS oncogene family, isoform CRA_b
Fibril core_Mouse_TMT 16plex_MS3	Q03517	0.189236	Scg2	Secretogranin-2
Fibril core_Mouse_TMT 16plex_MS3	Q3UH59	0.189034	Myh10	Myosin-10
Fibril core_Mouse_TMT 16plex_MS3	P84084	0.187718	Arf5	ADP-ribosylation factor 5
Fibril core_Mouse_TMT 16plex_MS3	Q8K4D7	0.183294	Plcz1	1-phosphatidylinositol 4,5-bisphosphate phosphodiesterase zeta-1
Fibril core_Mouse_TMT 16plex_MS3	E9Q5F4	0.181957	Actb	Actin, cytoplasmic 1
Fibril core_Mouse_TMT 16plex_MS3	Q9CZU6	0.175292	Cs	Citrate synthase, mitochondrial
Fibril core_Mouse_TMT 16plex_MS3	P61205	0.169116	Arf3	ADP-ribosylation factor 3
Fibril core_Mouse_TMT 16plex_MS3	D3YV69	0.166925	Rab6a	Ras-related protein Rab-6A
Fibril core_Mouse_TMT 16plex_MS3	P31001	0.166692	Des	Desmin
Fibril core_Mouse_TMT 16plex_MS3	P84078	0.153881	Arf1	ADP-ribosylation factor 1
Fibril core_Mouse_TMT 16plex_MS3	P28184	0.151938	Mt3	Metallothionein-3
Fibril core_Mouse_TMT 16plex_MS3	O35737	0.146468	Hnrnph1	Heterogeneous nuclear ribonucleoprotein H
Fibril core_Mouse_TMT 16plex_MS3	P70333	0.146468	Hnrnph2	Heterogeneous nuclear ribonucleoprotein H2
Fibril core_Mouse_TMT 16plex_MS3	D3Z4A4	0.142289	Prdx2	Peroxiredoxin-2
Fibril core_Mouse_TMT 16plex_MS3	P35802	0.142282	Gpm6a	Neuronal membrane glycoprotein M6-a
Fibril core_Mouse_TMT 16plex_MS3	Q91WD5	0.141416	Ndufs2	NADH dehydrogenase [ubiquinone] iron-sulfur protein 2, mitochondrial
Fibril core_Mouse_TMT 16plex_MS3	D3Z0Y2	0.139477	Prdx6	Peroxiredoxin-6
Fibril core_Mouse_TMT 16plex_MS3	A2ALV1	0.137661	Sh3gl2	Endophilin-A1
Fibril core_Mouse_TMT 16plex_MS3	Q8K183	0.136988	Pdxk	Pyridoxal kinase
Fibril core_Mouse_TMT 16plex_MS3	P00405	0.131606	Mtco2	Cytochrome c oxidase subunit 2
Fibril core_Mouse_TMT 16plex_MS3	P17156	0.130983	Hspa2	Heat shock-related 70 kDa protein 2
Fibril core_Mouse_TMT 16plex_MS3	P60202	0.129872	Plp1	Myelin proteolipid protein
Fibril core_Mouse_TMT 16plex_MS3	P13595	0.128872	Ncam1	Neural cell adhesion molecule 1
Fibril core_Mouse_TMT 16plex_MS3	A0A0A6YX05	0.124458	Atp1b1	Sodium/potassium-transporting ATPase subunit beta
Fibril core_Mouse_TMT 16plex_MS3	Q5SX39	0.121889	Myh4	Myosin-4
Fibril core_Mouse_TMT 16plex_MS3	Q8R429	0.119784	Atp2a1	Sarcoplasmic/endoplasmic reticulum calcium ATPase 1
Fibril core_Mouse_TMT 16plex_MS3	G3UYG0	0.11667	Actg1	Actin, cytoplasmic 2
Fibril core_Mouse_TMT 16plex_MS3	A2AEG3	0.115598	Gpm6b	Glycoprotein m6b, isoform CRA_a
Fibril core_Mouse_TMT 16plex_MS3	P13542	0.113678	Myh8	Myosin-8
Fibril core_Mouse_TMT 16plex_MS3	D3YZX3	0.101039	Gnb2	Guanine nucleotide-binding protein G(I)/G(S)/G(T) subunit beta-2
Fibril core_Mouse_TMT 16plex_MS3	D3YUA3	0.0993192	Pfkp	ATP-dependent 6-phosphofructokinase, platelet type
Fibril core_Mouse_TMT 16plex_MS3	Q9CQV8	0.0967777	Ywhab	14-3-3 protein beta/alpha
Fibril core_Mouse_TMT 16plex_MS3	P08249	0.0953465	Mdh2	Malate dehydrogenase, mitochondrial
Fibril core_Mouse_TMT 16plex_MS3	P61294	0.0945423	Rab6b	Ras-related protein Rab-6B
Fibril core_Mouse_TMT 16plex_MS3	A0A0N4SVV8	0.0910257	Ldhb	L-lactate dehydrogenase
Fibril core_Mouse_TMT 16plex_MS3	P05063	0.0856931	Aldoc	Fructose-bisphosphate aldolase C
Fibril core_Mouse_TMT 16plex_MS3	A0A0A0MQG2	0.0854965	Sptbn1	Spectrin beta chain, non-erythrocytic 1
Fibril core_Mouse_TMT 16plex_MS3	A0A0R4J036	0.0845621	Nefm	Neurofilament 3, medium
Fibril core_Mouse_TMT 16plex_MS3	A8DUK4	0.0786746	Hbb-bs	Beta-globin
Fibril core_Mouse_TMT 16plex_MS3	P40142	0.0716243	Tkt	Transketolase
Fibril core_Mouse_TMT 16plex_MS3	Q9CQD1	0.0709256	Rab5a	Ras-related protein Rab-5A
Fibril core_Mouse_TMT 16plex_MS3	D3Z2M7	0.0699497	Gnao1	Guanine nucleotide-binding protein G(o) subunit alpha
Fibril core_Mouse_TMT 16plex_MS3	Q6P8J7	0.0612792	Ckmt2	Creatine kinase S-type, mitochondrial
Fibril core_Mouse_TMT 16plex_MS3	P35278	0.0599675	Rab5c	Ras-related protein Rab-5C
Fibril core_Mouse_TMT 16plex_MS3	B7ZNL3	0.0569087	Tpm1	Tpm1 protein
Fibril core_Mouse_TMT 16plex_MS3	A2AIM4	0.0569087	Tpm2	Tropomyosin beta chain
Fibril core_Mouse_TMT 16plex_MS3	A0A0R4J1P2	0.0569087	Tpm3	Tropomyosin alpha-3 chain
Fibril core_Mouse_TMT 16plex_MS3	D3Z2H9	0.0569087	Tpm3-rs7	Tropomyosin 3, related sequence 7
Fibril core_Mouse_TMT 16plex_MS3	E9Q3P9	0.0547247	Rab11a	Ras-related protein Rab-11A
Fibril core_Mouse_TMT 16plex_MS3	G3UY29	0.0547247	Rab11b	Ras-related protein Rab-11B
Fibril core_Mouse_TMT 16plex_MS3	Q04447	0.0424411	Ckb	Creatine kinase B-type
Fibril core_Mouse_TMT 16plex_MS3	B7ZC50	0.0384877	Hsp90aa1	Heat shock protein HSP 90-alpha
Fibril core_Mouse_TMT 16plex_MS3	A0A0G2JGX4	0.0376008	Atp1a3	Sodium/potassium-transporting ATPase subunit alpha
Fibril core_Mouse_TMT 16plex_MS3	Q80X68	0.0363694	Csl	Citrate synthase
Fibril core_Mouse_TMT 16plex_MS3	P63017	0.0301537	Hspa8	Heat shock cognate 71 kDa protein
Fibril core_Mouse_TMT 16plex_MS3	A0A0G2JDA6	0.0301014	Cox6c	Cytochrome c oxidase subunit 6C
Fibril core_Mouse_TMT 16plex_MS3	D3Z6F5	0.0254216	Atp5a1	ATP synthase subunit alpha
Fibril core_Mouse_TMT 16plex_MS3	E9Q489	0.0249824	Casq1	Calsequestrin
Fibril core_Mouse_TMT 16plex_MS3	D3YTQ8	0.0226302	Ndufa5	NADH dehydrogenase (Ubiquinone) 1 alpha subcomplex, 5, isoform CRA_a
Fibril core_Mouse_TMT 16plex_MS3	P61021	0.0189797	Rab5b	Ras-related protein Rab-5B
Fibril core_Mouse_TMT 16plex_MS3	Q9CRB6	0.0118937	Tppp3	Tubulin polymerization-promoting protein family member 3
Fibril core_Mouse_TMT 16plex_MS3	P63011	0.00882303	Rab3a	Ras-related protein Rab-3A
Fibril core_Mouse_TMT 16plex_MS3	P16330	0.00765837	Cnp	2',3'-cyclic-nucleotide 3'-phosphodiesterase
Fibril core_Mouse_TMT 16plex_MS3	Q5SX40	0.00189829	Myh1	Myosin-1
Fibril core_Mouse_TMT 16plex_MS3	B1AXW5	0.000977483	Prdx1	Peroxiredoxin-1
Fibril core_Mouse_TMT 16plex_MS3	A2A6T9	0.000594093	Arf2	ADP-ribosylation factor 2

## Sheet: NL18_NLGF18
Experiment	Uniprot accession	Ratio Av. TMT intensities (NL-G-F 18 Mo./ NL 18 Mo.)	Protein	Description
Fibril core_Mouse_TMT 16plex_MS3	A2ARP5	>4.00	Ckmt1	Creatine kinase U-type, mitochondrial
Fibril core_Mouse_TMT 16plex_MS3	Q3USH1	>4.00	Fam196a	Family With Sequence Similarity 196 Member A
Fibril core_Mouse_TMT 16plex_MS3	E9PZW7	>4.00	Insyn2a	Inhibitory synaptic factor 2A
Fibril core_Mouse_TMT 16plex_MS3	A0A2R8VI13	>4.00	Shisa8	Protein shisa-8
Fibril core_Mouse_TMT 16plex_MS3	P14152	3.99981	Mdh1	Malate dehydrogenase, cytoplasmic
Fibril core_Mouse_TMT 16plex_MS3	Q6P8J7	2.8952	Ckmt2	Creatine kinase S-type, mitochondrial
Fibril core_Mouse_TMT 16plex_MS3	Q8BMS1	2.84488	Hadha	Trifunctional enzyme subunit alpha, mitochondria
Fibril core_Mouse_TMT 16plex_MS3	P12023.3	2.76088	App	NLGF Amyloid beta A4 protein
Fibril core_Mouse_TMT 16plex_MS3	A0A0J9YKD4	2.42396	Ckm	Creatine kinase M-type
Fibril core_Mouse_TMT 16plex_MS3	A0A0R4J0I1	2.27377	Serpina3k	Serine protease inhibitor A3K
Fibril core_Mouse_TMT 16plex_MS3	A0A0U1RP93	1.9736	Mylpf	Myosin regulatory light chain 2, skeletal muscle
Fibril core_Mouse_TMT 16plex_MS3	P28184	1.73974	Mt3	Metallothionein-3
Fibril core_Mouse_TMT 16plex_MS3	P02798	1.52103	Mt2	Metallothionein-2
Fibril core_Mouse_TMT 16plex_MS3	Q14BI5	1.46378	Myom2	Myomesin 2
Fibril core_Mouse_TMT 16plex_MS3	A8DUK4	1.41782	Hbb-bs	Beta-globin
Fibril core_Mouse_TMT 16plex_MS3	A0A1D5RLN7	1.38195	Mt1	Metallothionein-1
Fibril core_Mouse_TMT 16plex_MS3	Q8BFZ3	1.35073	Actbl2	Beta-actin-like protein 2
Fibril core_Mouse_TMT 16plex_MS3	P02089	1.3467	Hbb-b2	Hemoglobin subunit beta-2 OS
Fibril core_Mouse_TMT 16plex_MS3	O55143	1.26558	Atp2a2	Sarcoplasmic/endoplasmic reticulum calcium ATPase 2
Fibril core_Mouse_TMT 16plex_MS3	A0A0G2JGI9	1.17266	Agl	Amylo-1,6-glucosidase, 4-alpha-glucanotransferase
Fibril core_Mouse_TMT 16plex_MS3	P67778	1.13685	Phb	Prohibitin
Fibril core_Mouse_TMT 16plex_MS3	V9GX31	1.04244	Gm12728	Peptidyl-prolyl cis-trans isomerase A
Fibril core_Mouse_TMT 16plex_MS3	Q9R0P5	1.03064	Dstn	Destrin
Fibril core_Mouse_TMT 16plex_MS3	A0A0A6YWC8	0.972777	Vim	Vimentin
Fibril core_Mouse_TMT 16plex_MS3	P60761	0.967514	Nrgn	Neurogranin
Fibril core_Mouse_TMT 16plex_MS3	Q8R429	0.959791	Atp2a1	Sarcoplasmic/endoplasmic reticulum calcium ATPase 1
Fibril core_Mouse_TMT 16plex_MS3	Q01853	0.953232	Vcp	Transitional endoplasmic reticulum ATPase
Fibril core_Mouse_TMT 16plex_MS3	A0A0U1RQ96	0.952123	Actg2	Actin, gamma-enteric smooth muscle
Fibril core_Mouse_TMT 16plex_MS3	P02088	0.896207	Hbb-b1	Hemoglobin subunit beta-1 OS
Fibril core_Mouse_TMT 16plex_MS3	Q3UM45	0.886638	Ppp1r7	Protein phosphatase 1 regulatory subunit 7
Fibril core_Mouse_TMT 16plex_MS3	P46660	0.872548	Ina	Alpha-internexin
Fibril core_Mouse_TMT 16plex_MS3	Q5SX40	0.765584	Myh1	Myosin-1
Fibril core_Mouse_TMT 16plex_MS3	P31001	0.741853	Des	Desmin
Fibril core_Mouse_TMT 16plex_MS3	A2AEG3	0.723938	Gpm6b	Glycoprotein m6b, isoform CRA_a
Fibril core_Mouse_TMT 16plex_MS3	A0A0A6YW82	0.644383	Uqcrc1	Cytochrome b-c1 complex subunit 1, mitochondrial
Fibril core_Mouse_TMT 16plex_MS3	G3UW82	0.618446	Myh2	Myosin, heavy polypeptide 2, skeletal muscle, adult
Fibril core_Mouse_TMT 16plex_MS3	Q91VR2	0.609481	Atp5f1c	ATP synthase subunit gamma, mitochondrial
Fibril core_Mouse_TMT 16plex_MS3	A0A1D5RLD8	0.578724	Gm10358	Glyceraldehyde-3-phosphate dehydrogenase
Fibril core_Mouse_TMT 16plex_MS3	D3Z2F2	0.576633	Hspd1	60 kDa heat shock protein, mitochondrial
Fibril core_Mouse_TMT 16plex_MS3	S4R257	0.564396	Gapdh	Glyceraldehyde-3-phosphate dehydrogenase
Fibril core_Mouse_TMT 16plex_MS3	P01942	0.558043	Hba	Hemoglobin subunit alpha
Fibril core_Mouse_TMT 16plex_MS3	Q91VB8	0.558043	Hba-a1	Alpha globin 1 OS
Fibril core_Mouse_TMT 16plex_MS3	E9Q2D1	0.555652	Actb	Actin, cytoplasmic 1
Fibril core_Mouse_TMT 16plex_MS3	Q8BWF0	0.547568	Aldh5a1	Succinate-semialdehyde dehydrogenase, mitochondrial
Fibril core_Mouse_TMT 16plex_MS3	A0A494B9A7	0.528382	Cfl1	Cofilin-1
Fibril core_Mouse_TMT 16plex_MS3	S4R1W1	0.526004	Gm3839	Glyceraldehyde-3-phosphate dehydrogenase
Fibril core_Mouse_TMT 16plex_MS3	Q8C2Q8	0.525251	Atp5c1	ATP synthase subunit gamma
Fibril core_Mouse_TMT 16plex_MS3	B1ARS0	0.520953	Cap1	Adenylyl cyclase-associated protein 1
Fibril core_Mouse_TMT 16plex_MS3	E9Q509	0.517539	Pklr	Pyruvate kinase
Fibril core_Mouse_TMT 16plex_MS3	Q8R570	0.499442	Snap47	Synaptosomal-associated protein 47
Fibril core_Mouse_TMT 16plex_MS3	P35802	0.491114	Gpm6a	Neuronal membrane glycoprotein M6-a
Fibril core_Mouse_TMT 16plex_MS3	P09411	0.482379	Pgk1	Phosphoglycerate kinase 1
Fibril core_Mouse_TMT 16plex_MS3	Q91VA7	0.473401	Idh3b	Isocitrate dehydrogenase [NAD] subunit, mitochondrial
Fibril core_Mouse_TMT 16plex_MS3	P45591	0.466541	Cfl2	Cofilin-2
Fibril core_Mouse_TMT 16plex_MS3	Q04447	0.461533	Ckb	Creatine kinase B-type
Fibril core_Mouse_TMT 16plex_MS3	J3QPZ9	0.435943	Eno3	Beta-enolase
Fibril core_Mouse_TMT 16plex_MS3	P26443	0.432215	Glud1	Glutamate dehydrogenase 1, mitochondrial
Fibril core_Mouse_TMT 16plex_MS3	Q8BH59	0.426435	Slc25a12	Calcium-binding mitochondrial carrier protein Aralar1
Fibril core_Mouse_TMT 16plex_MS3	P17742	0.421861	Ppia	Peptidyl-prolyl cis-trans isomerase A
Fibril core_Mouse_TMT 16plex_MS3	A0A0R3P9C8	0.408287	Ndufa9	NADH dehydrogenase [ubiquinone] 1 alpha subcomplex subunit 9, mitochondrial
Fibril core_Mouse_TMT 16plex_MS3	Q9R0Y5	0.387893	Ak1	Adenylate kinase isoenzyme 1
Fibril core_Mouse_TMT 16plex_MS3	F6ZRK3	0.386495	Slc1a2	Amino acid transporter
Fibril core_Mouse_TMT 16plex_MS3	A0A1D5RM20	0.354777	Acta1	Actin, alpha skeletal muscle
Fibril core_Mouse_TMT 16plex_MS3	A0A494B9T3	0.354777	Acta2	Actin, aortic smooth muscle
Fibril core_Mouse_TMT 16plex_MS3	P80313	0.329874	Cct7	T-complex protein 1 subunit eta
Fibril core_Mouse_TMT 16plex_MS3	A0A571BEL9	0.319931	Cct6a	T-complex protein 1 subunit zeta
Fibril core_Mouse_TMT 16plex_MS3	F6WHR9	0.305902	Camk2a	Calcium/calmodulin-dependent protein kinase type II subunit alpha
Fibril core_Mouse_TMT 16plex_MS3	P12960	0.305312	Cntn1	Contactin-1
Fibril core_Mouse_TMT 16plex_MS3	Q8K0E1	0.286743	Kctd15	BTB/POZ domain-containing protein KCTD15
Fibril core_Mouse_TMT 16plex_MS3	Q8VBV7	0.276827	Cops8	COP9 signalosome complex subunit 8
Fibril core_Mouse_TMT 16plex_MS3	F8WHB1	0.240289	Atp2b2	Calcium-transporting ATPase
Fibril core_Mouse_TMT 16plex_MS3	D6RDQ8	0.235472	Camk2d	Calcium/calmodulin-dependent protein kinase type II subunit delta
Fibril core_Mouse_TMT 16plex_MS3	A0A286YCR8	0.228652	Vdac2	Voltage-dependent anion-selective channel protein 2
Fibril core_Mouse_TMT 16plex_MS3	Q9R111	0.205361	Gda	Guanine deaminase
Fibril core_Mouse_TMT 16plex_MS3	A0A2I3BQP6	0.191302	Camk2g	Calcium/calmodulin-dependent protein kinase type II subunit gamma
Fibril core_Mouse_TMT 16plex_MS3	D3YWS3	0.176814	Pfn2	Profilin
Fibril core_Mouse_TMT 16plex_MS3	P28652	0.176033	Camk2b	Calcium/calmodulin-dependent protein kinase type II subunit beta
Fibril core_Mouse_TMT 16plex_MS3	D3YW33	0.168406	Rab3d	RAB3D, member RAS oncogene family, isoform CRA_b
Fibril core_Mouse_TMT 16plex_MS3	Q3TLP8	0.159147	Rac1	RAS-related C3 botulinum substrate 1, isoform CRA_a
Fibril core_Mouse_TMT 16plex_MS3	A0A1L1SU37	0.158721	Pkm	Pyruvate kinase PKM
Fibril core_Mouse_TMT 16plex_MS3	A3KGU5	0.130805	Sptan1	Spectrin alpha chain, non-erythrocytic 1
Fibril core_Mouse_TMT 16plex_MS3	P07724	0.124903	Alb	Serum albumin
Fibril core_Mouse_TMT 16plex_MS3	P13542	0.121315	Myh8	Myosin-8
Fibril core_Mouse_TMT 16plex_MS3	Q5SXR6	0.120908	Cltc	Clathrin heavy chain
Fibril core_Mouse_TMT 16plex_MS3	P63011	0.1209	Rab3a	Ras-related protein Rab-3A
Fibril core_Mouse_TMT 16plex_MS3	G3UYG0	0.117065	Actg1	Actin, cytoplasmic 2
Fibril core_Mouse_TMT 16plex_MS3	P97351	0.117046	Rps3a	40S ribosomal protein S3a
Fibril core_Mouse_TMT 16plex_MS3	H7BXC3	0.116046	Tpi1	Triosephosphate isomerase
Fibril core_Mouse_TMT 16plex_MS3	A0A1Y7VJ55	0.115242	Sdha	Succinate dehydrogenase [ubiquinone] flavoprotein subunit, mitochondrial
Fibril core_Mouse_TMT 16plex_MS3	A0A0N4SUW8	0.110008	Eno2	Gamma-enolase
Fibril core_Mouse_TMT 16plex_MS3	B4YB29	0.108052	Hk1	Hexokinase-1
Fibril core_Mouse_TMT 16plex_MS3	A0A087WP80	0.107339	Lsamp	Limbic system-associated membrane protein
Fibril core_Mouse_TMT 16plex_MS3	P68033	0.106982	Actc1	Actin, alpha cardiac muscle 1
Fibril core_Mouse_TMT 16plex_MS3	E9PZW0	0.0924663	Dsp	Desmoplakin
Fibril core_Mouse_TMT 16plex_MS3	Q99KI0	0.0916467	Aco2	Aconitate hydratase, mitochondrial
Fibril core_Mouse_TMT 16plex_MS3	Q5SX39	0.0906434	Myh4	Myosin-4
Fibril core_Mouse_TMT 16plex_MS3	D3Z6F5	0.0904928	Atp5a1	ATP synthase subunit alpha
Fibril core_Mouse_TMT 16plex_MS3	Q8QZT1	0.0881456	Acat1	Acetyl-CoA acetyltransferase, mitochondrial
Fibril core_Mouse_TMT 16plex_MS3	P62761	0.0782218	Vsnl1	Visinin-like protein 1
Fibril core_Mouse_TMT 16plex_MS3	D3YXF4	0.0676733	Ywhaz	14-3-3 protein zeta/delta
Fibril core_Mouse_TMT 16plex_MS3	P62821	0.0620289	Rab1A	Ras-related protein Rab-1A
Fibril core_Mouse_TMT 16plex_MS3	A0A494B945	0.0620289	Rab1b	Ras-related protein Rab-1B
Fibril core_Mouse_TMT 16plex_MS3	Q03265	0.0606332	Atp5f1a	ATP synthase subunit alpha, mitochondrial
Fibril core_Mouse_TMT 16plex_MS3	E9Q489	0.0476359	Casq1	Calsequestrin
Fibril core_Mouse_TMT 16plex_MS3	P10639	0.0455521	Txn	Thioredoxin
Fibril core_Mouse_TMT 16plex_MS3	A0A1Y7VJP1	0.0439645	Ryr2	Ryanodine receptor 2
Fibril core_Mouse_TMT 16plex_MS3	G3UZM4	0.0366284	Cadm2	Cell adhesion molecule 2
Fibril core_Mouse_TMT 16plex_MS3	P16330	0.0323926	Cnp	2',3'-cyclic-nucleotide 3'-phosphodiesterase
Fibril core_Mouse_TMT 16plex_MS3	P60766	0.0294649	Cdc42	Cell division control protein 42 homolog
Fibril core_Mouse_TMT 16plex_MS3	V9GXQ2	0.0273445	Gm17087	Predicted gene 17087
Fibril core_Mouse_TMT 16plex_MS3	D3Z0Y2	0.025766	Prdx6	Peroxiredoxin-6
Fibril core_Mouse_TMT 16plex_MS3	Q8C266	0.0211176	Rab5c	Ras-related protein Rab-5C
Fibril core_Mouse_TMT 16plex_MS3	E9QPR6	0.0168745	Tmprss13	Transmembrane protease serine 13
Fibril core_Mouse_TMT 16plex_MS3	Q9R0P9	0.0164408	Uchl1	Ubiquitin carboxyl-terminal hydrolase isozyme L1
Fibril core_Mouse_TMT 16plex_MS3	P35293	0.0146817	Rab18	Ras-related protein Rab-18
Fibril core_Mouse_TMT 16plex_MS3	A0A0U1RQ18	0.0108237	Gpi1	Glucose-6-phosphate isomerase
Fibril core_Mouse_TMT 16plex_MS3	A0A0G2JGQ0	0.00836757	Anxa5	Annexin A5
Fibril core_Mouse_TMT 16plex_MS3	A0A286YDR2	0.00136973	Rab3c	Ras-related protein Rab-3C
Fibril core_Mouse_TMT 16plex_MS3	E9QNP0	0.00136973	Kxd1	KxDL motif-containing protein 1
Fibril core_Mouse_TMT 16plex_MS3	P62983	0.00136973	Rps27a	Ubiquitin-40S ribosomal protein S27a
Fibril core_Mouse_TMT 16plex_MS3	E9Q9J0	0.00136973	Uba52	Ubiquitin-60S ribosomal protein L40
Fibril core_Mouse_TMT 16plex_MS3	P0CG49	0.00136973	Ubb	Polyubiquitin-B

## Sheet: NLF12_NLGF12
Experiment	Uniprot accession	Ratio Av. TMT intensities (NL-G-F 12 Mo./ NL-F 12 Mo.)	Protein	Description
Fibril core_Mouse_TMT 16plex_MS3	A2ANC1	>3.080	Sirpa	Tyrosine-protein phosphatase non-receptor type substrate 1
Fibril core_Mouse_TMT 16plex_MS3	P12023.3	3.08035	App	NLGF Amyloid beta A4 protein
Fibril core_Mouse_TMT 16plex_MS3	Q3UHJ0	1.24493	Aak1	AP2-associated protein kinase 1
Fibril core_Mouse_TMT 16plex_MS3	A0A1Y7VJP1	1.22174	Ryr2	Ryanodine receptor 2
Fibril core_Mouse_TMT 16plex_MS3	Q5SX59	1.19922	Eno3	Beta-enolase
Fibril core_Mouse_TMT 16plex_MS3	D3YV69	1.15822	Rab6a	Ras-related protein Rab-6A
Fibril core_Mouse_TMT 16plex_MS3	O35164	1.12124	Mcpt9	Mast cell protease 9
Fibril core_Mouse_TMT 16plex_MS3	Q00356	1.12124	Mcptl	Mast cell protease-like protein
Fibril core_Mouse_TMT 16plex_MS3	P61294	1.12033	Rab6b	Ras-related protein Rab-6B
Fibril core_Mouse_TMT 16plex_MS3	P48962	0.972863	Slc25a4	ADP/ATP translocase 1
Fibril core_Mouse_TMT 16plex_MS3	D3Z0Y2	0.966467	Prdx6	Peroxiredoxin-6
Fibril core_Mouse_TMT 16plex_MS3	A0A0A6YXF6	0.826464	Rhoa	Transforming protein RhoA
Fibril core_Mouse_TMT 16plex_MS3	E9PZW0	0.824224	Dsp	Desmoplakin
Fibril core_Mouse_TMT 16plex_MS3	A0A1B0GQX5	0.768582	Ldha	L-lactate dehydrogenase
Fibril core_Mouse_TMT 16plex_MS3	A0A2R8VHP3	0.719835	Gm5478	Predicted pseudogene 5478
Fibril core_Mouse_TMT 16plex_MS3	P62962	0.654809	Pfn1	Profilin-1
Fibril core_Mouse_TMT 16plex_MS3	Q8VBV7	0.654164	Cops8	COP9 signalosome complex subunit 8
Fibril core_Mouse_TMT 16plex_MS3	A0A2R8VI13	0.653675	Shisa8	Protein shisa-8
Fibril core_Mouse_TMT 16plex_MS3	O70456	0.637381	Sfn	14-3-3 protein sigma
Fibril core_Mouse_TMT 16plex_MS3	P68254	0.637381	Ywhaq	14-3-3 protein theta
Fibril core_Mouse_TMT 16plex_MS3	A0A1W2P772	0.630736	Atp2b1	Plasma membrane calcium-transporting ATPase 1
Fibril core_Mouse_TMT 16plex_MS3	P68510	0.622866	Ywhah	14-3-3 protein eta
Fibril core_Mouse_TMT 16plex_MS3	Q8K4D7	0.621841	Plcz1	1-phosphatidylinositol 4,5-bisphosphate phosphodiesterase zeta-1
Fibril core_Mouse_TMT 16plex_MS3	P62259	0.620181	Ywhae	14-3-3 protein epsilon
Fibril core_Mouse_TMT 16plex_MS3	P63276	0.600009	Rps17	40S ribosomal protein S17
Fibril core_Mouse_TMT 16plex_MS3	Q8BMF4	0.591583	Dlat	Dihydrolipoyllysine-residue acetyltransferase component of pyruvate dehydrogenase complex, mitochondrial
Fibril core_Mouse_TMT 16plex_MS3	Q61879	0.527232	Myh10	Myosin-10
Fibril core_Mouse_TMT 16plex_MS3	P19783	0.523571	Cox4i1	Cytochrome c oxidase subunit 4 isoform 1, mitochondrial
Fibril core_Mouse_TMT 16plex_MS3	Q9CQV8	0.519644	Ywhab	14-3-3 protein beta/alpha
Fibril core_Mouse_TMT 16plex_MS3	S4R1W8	0.517164	Gapdh	Glyceraldehyde-3-phosphate dehydrogenase
Fibril core_Mouse_TMT 16plex_MS3	B7ZC50	0.487977	Hsp90aa1	Heat shock protein HSP 90-alpha
Fibril core_Mouse_TMT 16plex_MS3	A0A1L1SQV8	0.481083	Pkm	Pyruvate kinase PKM
Fibril core_Mouse_TMT 16plex_MS3	A0A0A6YW88	0.473284	Camkv	CaM kinase-like vesicle-associated protein
Fibril core_Mouse_TMT 16plex_MS3	Q9CRB6	0.458495	Tppp3	Tubulin polymerization-promoting protein family member 3
Fibril core_Mouse_TMT 16plex_MS3	E9Q3P9	0.447841	Rab11a	Ras-related protein Rab-11A
Fibril core_Mouse_TMT 16plex_MS3	G3UY29	0.447841	Rab11b	Ras-related protein Rab-11B
Fibril core_Mouse_TMT 16plex_MS3	Q792Z1	0.444261	Try10	Trypsin 10
Fibril core_Mouse_TMT 16plex_MS3	P10639	0.39369	Txn	Thioredoxin
Fibril core_Mouse_TMT 16plex_MS3	A0A0R4J0X7	0.387278	Gapdhs	Glyceraldehyde-3-phosphate dehydrogenase
Fibril core_Mouse_TMT 16plex_MS3	F8WGM8	0.377904	Actg1	Actin, cytoplasmic 2
Fibril core_Mouse_TMT 16plex_MS3	F7ALS6	0.37311	Got1	Glutamate Oxaloacetate Transaminase 1
Fibril core_Mouse_TMT 16plex_MS3	P61982	0.370157	Ywhag	14-3-3 protein gamma
Fibril core_Mouse_TMT 16plex_MS3	P97427	0.357199	Crmp1	Dihydropyrimidinase-related protein 1
Fibril core_Mouse_TMT 16plex_MS3	G3UZM4	0.351611	Cadm2	Cell adhesion molecule 2
Fibril core_Mouse_TMT 16plex_MS3	A0A0R4J036	0.341626	Nefm	Neurofilament 3, medium
Fibril core_Mouse_TMT 16plex_MS3	Q9D051	0.336596	Pdhb	Pyruvate dehydrogenase E1 component subunit beta, mitochondrial
Fibril core_Mouse_TMT 16plex_MS3	A2A6T9	0.331374	Arf2	ADP-ribosylation factor 2
Fibril core_Mouse_TMT 16plex_MS3	B1AXW5	0.3268	Prdx1	Peroxiredoxin-1
Fibril core_Mouse_TMT 16plex_MS3	H3BKR2	0.326395	Gnb1	Guanine nucleotide-binding protein G(I)/G(S)/G(T) subunit beta-1
Fibril core_Mouse_TMT 16plex_MS3	G3UZJ4	0.31738	Prdx5	Peroxiredoxin-5, mitochondrial
Fibril core_Mouse_TMT 16plex_MS3	E9PWE8	0.311897	Dpysl3	Dihydropyrimidinase-related protein 3
Fibril core_Mouse_TMT 16plex_MS3	Q6IFZ8	0.308012	Gm5414	Predicted gene 5414
Fibril core_Mouse_TMT 16plex_MS3	F2Z471	0.298589	Vdac1	Voltage-dependent anion-selective channel protein 1
Fibril core_Mouse_TMT 16plex_MS3	Q9Z0E0	0.29081	Ncdn	Neurochondrin
Fibril core_Mouse_TMT 16plex_MS3	A2AE89	0.287415	Gstm1	Glutathione S-transferase Mu 1
Fibril core_Mouse_TMT 16plex_MS3	P63101	0.284063	Ywhaz	14-3-3 protein zeta/delta
Fibril core_Mouse_TMT 16plex_MS3	Q3USH1	0.281357	Fam196a	Family With Sequence Similarity 196 Member A
Fibril core_Mouse_TMT 16plex_MS3	E9PZW7	0.281357	Insyn2a	Inhibitory synaptic factor 2A
Fibril core_Mouse_TMT 16plex_MS3	Q64332	0.268622	Syn2	Synapsin-2
Fibril core_Mouse_TMT 16plex_MS3	P51881	0.264508	Slc25a5	ADP/ATP translocase 2
Fibril core_Mouse_TMT 16plex_MS3	P60202	0.260999	Plp1	Myelin proteolipid protein
Fibril core_Mouse_TMT 16plex_MS3	Q9CZT8	0.250345	Rab3b	Ras-related protein Rab-3B
Fibril core_Mouse_TMT 16plex_MS3	P11499	0.248257	Hsp90ab1	Heat shock protein HSP 90-beta
Fibril core_Mouse_TMT 16plex_MS3	P84078	0.241705	Arf1	ADP-ribosylation factor 1
Fibril core_Mouse_TMT 16plex_MS3	P04925	0.241421	Prnp	Major prion protein
Fibril core_Mouse_TMT 16plex_MS3	P00405	0.235832	Mtco2	Cytochrome c oxidase subunit 2
Fibril core_Mouse_TMT 16plex_MS3	P61205	0.230576	Arf3	ADP-ribosylation factor 3
Fibril core_Mouse_TMT 16plex_MS3	Q9JHU4	0.227925	Dync1h1	Cytoplasmic dynein 1 heavy chain 1
Fibril core_Mouse_TMT 16plex_MS3	P05063	0.225664	Aldoc	Fructose-bisphosphate aldolase C
Fibril core_Mouse_TMT 16plex_MS3	P63001	0.223887	Rac1	Ras-related C3 botulinum toxin substrate 1
Fibril core_Mouse_TMT 16plex_MS3	P84084	0.216292	Arf5	ADP-ribosylation factor 5
Fibril core_Mouse_TMT 16plex_MS3	Q9CPN9	0.215617	2210010C04Rik	RIKEN cDNA 2210010C04 gene
Fibril core_Mouse_TMT 16plex_MS3	G3UX86	0.209431	Nsf	Vesicle-fusing ATPase
Fibril core_Mouse_TMT 16plex_MS3	Q9R0P9	0.206476	Uchl1	Ubiquitin carboxyl-terminal hydrolase isozyme L1
Fibril core_Mouse_TMT 16plex_MS3	P62631	0.20363	Eef1a2	Elongation factor 1-alpha 2
Fibril core_Mouse_TMT 16plex_MS3	A0A1L1SUX8	0.199862	Thy1	Thy-1 membrane glycoprotein
Fibril core_Mouse_TMT 16plex_MS3	P61027	0.196243	Rab10	Ras-related protein Rab-10
Fibril core_Mouse_TMT 16plex_MS3	Q64433	0.195639	Hspe1	10 kDa heat shock protein, mitochondrial
Fibril core_Mouse_TMT 16plex_MS3	Q9JI95	0.195639	Hspe1-rs1	CPN10-like protein
Fibril core_Mouse_TMT 16plex_MS3	B1ARR7	0.187412	Eno1	Alpha-enolase
Fibril core_Mouse_TMT 16plex_MS3	Q8CHH9	0.184922	Sept8	Septin-8
Fibril core_Mouse_TMT 16plex_MS3	Q91XV3	0.176278	Basp1	Brain acid soluble protein 1
Fibril core_Mouse_TMT 16plex_MS3	P07146	0.172808	Prss2	Anionic trypsin-2
Fibril core_Mouse_TMT 16plex_MS3	P61021	0.172313	Rab5b	Ras-related protein Rab-5B
Fibril core_Mouse_TMT 16plex_MS3	A6ZI46	0.159458	Aldoart1	Fructose-bisphosphate aldolase
Fibril core_Mouse_TMT 16plex_MS3	Q9JJV2	0.157691	Pfn2	Profilin-2
Fibril core_Mouse_TMT 16plex_MS3	A0A0A6YWU2	0.155231	Ncam1	Neural cell adhesion molecule 1
Fibril core_Mouse_TMT 16plex_MS3	Q9R0T7	0.153687	Try4	Pancreatic trypsin
Fibril core_Mouse_TMT 16plex_MS3	Q9QUK9	0.153687	Try5	MCG15083
Fibril core_Mouse_TMT 16plex_MS3	P35802	0.149554	Gpm6a	Neuronal membrane glycoprotein M6-a
Fibril core_Mouse_TMT 16plex_MS3	A0A0N4SUI6	0.129675	Eno2	Gamma-enolase
Fibril core_Mouse_TMT 16plex_MS3	E9QPR6	0.126518	Tmprss13	Transmembrane protease serine 13
Fibril core_Mouse_TMT 16plex_MS3	Q9WUM4	0.125988	Coro1c	Coronin-1C
Fibril core_Mouse_TMT 16plex_MS3	Q9R111	0.12578	Gda	Guanine deaminase
Fibril core_Mouse_TMT 16plex_MS3	O88935	0.124449	Syn1	Synapsin-1
Fibril core_Mouse_TMT 16plex_MS3	Q9Z1R9	0.121911	Prss1	Protease, serine 1 (trypsin 1)
Fibril core_Mouse_TMT 16plex_MS3	A0A0G2JDL9	0.119042	Rap1a	Ras-related protein Rap-1A
Fibril core_Mouse_TMT 16plex_MS3	A0A1W2P777	0.119042	Rap1b	Ras-related protein Rap-1b
Fibril core_Mouse_TMT 16plex_MS3	A0A0U1RQ72	0.117259	Gpi1	Glucose phosphate isomerase 1
Fibril core_Mouse_TMT 16plex_MS3	P51863	0.107021	Atp6v0d1	V-type proton ATPase subunit d 1
Fibril core_Mouse_TMT 16plex_MS3	P05202	0.0876621	Got2	Aspartate aminotransferase, mitochondrial
Fibril core_Mouse_TMT 16plex_MS3	Q02566	0.0806937	Myh6	Myosin-6
Fibril core_Mouse_TMT 16plex_MS3	Q91Z83	0.0806937	Myh7	Myosin-7
Fibril core_Mouse_TMT 16plex_MS3	P10126	0.0802823	Eef1a1	Elongation factor 1-alpha 1
Fibril core_Mouse_TMT 16plex_MS3	A0A286YDR2	0.0761512	Rab3c	Ras-related protein Rab-3C
Fibril core_Mouse_TMT 16plex_MS3	Q9EQF6	0.0725941	Dpysl5	Dihydropyrimidinase-related protein 5
Fibril core_Mouse_TMT 16plex_MS3	O08553	0.0718477	Dpysl2	Dihydropyrimidinase-related protein 2
Fibril core_Mouse_TMT 16plex_MS3	A0A0G2JF23	0.0511447	Mdh2	Malate dehydrogenase
Fibril core_Mouse_TMT 16plex_MS3	E9Q1F2	0.0478553	Actb	Actin, cytoplasmic 1
Fibril core_Mouse_TMT 16plex_MS3	E9Q9A3	0.0447566	Snap91	Clathrin coat assembly protein AP180
Fibril core_Mouse_TMT 16plex_MS3	P0DP26	0.042508	Calm1	Calmodulin-1
Fibril core_Mouse_TMT 16plex_MS3	P0DP27	0.042508	Calm2	Calmodulin-2
Fibril core_Mouse_TMT 16plex_MS3	P0DP28	0.042508	Calm3	Calmodulin-3
Fibril core_Mouse_TMT 16plex_MS3	P16627	0.0340819	Hspa1l	Heat shock 70 kDa protein 1-like
Fibril core_Mouse_TMT 16plex_MS3	P20029	0.0332985	Hspa5	Endoplasmic reticulum chaperone BiP
Fibril core_Mouse_TMT 16plex_MS3	Q8C266	0.0225326	Rab5c	Ras-related protein Rab-5C
Fibril core_Mouse_TMT 16plex_MS3	D3YW33	0.021257	Rab3d	RAB3D, member RAS oncogene family, isoform CRA_b
Fibril core_Mouse_TMT 16plex_MS3	D3Z4A4	0.017281	Prdx2	Peroxiredoxin-2
Fibril core_Mouse_TMT 16plex_MS3	P61264	0.0147623	Stx1b	Syntaxin-1B
Fibril core_Mouse_TMT 16plex_MS3	P60766	0.0139593	Cdc42	Cell division control protein 42 homolog
Fibril core_Mouse_TMT 16plex_MS3	Q9CZ13	0.0099844	Uqcrc1	Cytochrome b-c1 complex subunit 1, mitochondrial
Fibril core_Mouse_TMT 16plex_MS3	A2AEG3	0.00866621	Gpm6b	Glycoprotein m6b, isoform CRA_a
Fibril core_Mouse_TMT 16plex_MS3	F8WHB5	0.00838263	Camk2a	Calcium/calmodulin-dependent protein kinase type II subunit alpha
Fibril core_Mouse_TMT 16plex_MS3	D6RJ16	0.00419669	Atp5a1	ATP synthase, H+transporting, mitochondrial F1 complex, alpha subunit 1

## Sheet: NLF18_NLGF18
Experiment	Uniprot accession	Ratio Av. TMT intensities (NL-G-F 18 Mo./ NL-F 18 Mo.)	Protein	Description
Fibril core_Mouse_TMT 16plex_MS3	J3QNX5	>2.908	Shisa8	Protein shisa-8
Fibril core_Mouse_TMT 16plex_MS3	E9Q9A3	>2.908	Snap91	Clathrin coat assembly protein AP180
Fibril core_Mouse_TMT 16plex_MS3	P60761	>2.908	Nrgn	Neurogranin
Fibril core_Mouse_TMT 16plex_MS3	P12023.3	2.9081	App	NLGF Amyloid beta A4
Fibril core_Mouse_TMT 16plex_MS3	Q6P8J7	2.83392	Ckmt2	Creatine kinase S-type, mitochondrial
Fibril core_Mouse_TMT 16plex_MS3	A0A0J9YKD4	1.96981	Ckm	Creatine kinase M-type
Fibril core_Mouse_TMT 16plex_MS3	A0A0R4J0I1	1.93008	Serpina3k	Serine protease inhibitor A3K
Fibril core_Mouse_TMT 16plex_MS3	A0A1D5RLN7	1.76725	Mt1	Metallothionein-1
Fibril core_Mouse_TMT 16plex_MS3	P02798	1.71251	Mt2	Metallothionein-2
Fibril core_Mouse_TMT 16plex_MS3	A0A0U1RP93	1.70718	Mylpf	Myosin regulatory light chain 2, skeletal muscle isoform
Fibril core_Mouse_TMT 16plex_MS3	P28184	1.5878	Mt3	Metallothionein-3
Fibril core_Mouse_TMT 16plex_MS3	Q14BI5	1.46498	Myom2	Myomesin 2
Fibril core_Mouse_TMT 16plex_MS3	A8DUK4	1.33914	Hbb-bs	Beta-globin
Fibril core_Mouse_TMT 16plex_MS3	P14152	1.18393	Mdh1	Malate dehydrogenase, cytoplasmic
Fibril core_Mouse_TMT 16plex_MS3	A0A0U1RQ96	1.12888	Actg2	Actin, gamma-enteric smooth muscle
Fibril core_Mouse_TMT 16plex_MS3	Q8BFZ3	1.10651	Actbl2	Beta-actin-like protein 2
Fibril core_Mouse_TMT 16plex_MS3	P02088	1.06707	Hbb-b1	Hemoglobin subunit beta-1
Fibril core_Mouse_TMT 16plex_MS3	Q8BMS1	1.06186	Hadha	Trifunctional enzyme subunit alpha, mitochondrial
Fibril core_Mouse_TMT 16plex_MS3	P46660	0.999173	Ina	Alpha-internexin
Fibril core_Mouse_TMT 16plex_MS3	P02089	0.990844	Hbb-b2	Hemoglobin subunit beta-2
Fibril core_Mouse_TMT 16plex_MS3	O55143	0.857267	Atp2a2	Sarcoplasmic/endoplasmic reticulum calcium ATPase 2
Fibril core_Mouse_TMT 16plex_MS3	Q8R429	0.840007	Atp2a1	Sarcoplasmic/endoplasmic reticulum calcium ATPase 1
Fibril core_Mouse_TMT 16plex_MS3	A0A0G2JGI9	0.800116	Agl	Amylo-1,6-glucosidase, 4-alpha-glucanotransferase
Fibril core_Mouse_TMT 16plex_MS3	Q5SX40	0.763686	Myh1	Myosin-1
Fibril core_Mouse_TMT 16plex_MS3	G3UW82	0.739502	Myh2	Myosin, heavy polypeptide 2, skeletal muscle, adult
Fibril core_Mouse_TMT 16plex_MS3	P01942	0.733893	Hba	Hemoglobin subunit alpha
Fibril core_Mouse_TMT 16plex_MS3	Q91VB8	0.733893	Hba-a1	Alpha globin 1
Fibril core_Mouse_TMT 16plex_MS3	A0A0N4SUM2	0.732832	Hnrnpa2b1	Heterogeneous nuclear ribonucleoproteins A2/B1
Fibril core_Mouse_TMT 16plex_MS3	B1ARS0	0.64903	Cap1	Adenylyl cyclase-associated protein 1
Fibril core_Mouse_TMT 16plex_MS3	Q3UM45	0.61797	Ppp1r7	Protein phosphatase 1 regulatory subunit 7
Fibril core_Mouse_TMT 16plex_MS3	A2AEG3	0.608341	Gpm6b	Glycoprotein m6b, isoform CRA_a
Fibril core_Mouse_TMT 16plex_MS3	Q8K0E1	0.575995	Kctd15	BTB/POZ domain-containing protein KCTD15
Fibril core_Mouse_TMT 16plex_MS3	P31001	0.575161	Des	Desmin
Fibril core_Mouse_TMT 16plex_MS3	E9Q2D1	0.539719	Actb	Actin, cytoplasmic 1
Fibril core_Mouse_TMT 16plex_MS3	A0A087WP80	0.531127	Lsamp	Limbic system-associated membrane protein
Fibril core_Mouse_TMT 16plex_MS3	P12960	0.472766	Cntn1	Contactin-1
Fibril core_Mouse_TMT 16plex_MS3	Q8VBV7	0.472635	Cops8	COP9 signalosome complex subunit 8
Fibril core_Mouse_TMT 16plex_MS3	A0A286YCR8	0.454709	Vdac2	Voltage-dependent anion-selective channel protein 2
Fibril core_Mouse_TMT 16plex_MS3	A0A1Y7VJP1	0.446993	Ryr2	Ryanodine receptor 2
Fibril core_Mouse_TMT 16plex_MS3	P67778	0.43557	Phb	Prohibitin
Fibril core_Mouse_TMT 16plex_MS3	Q04447	0.419092	Ckb	Creatine kinase B-type
Fibril core_Mouse_TMT 16plex_MS3	Q3UHJ0	0.417297	Aak1	AP2-associated protein kinase 1
Fibril core_Mouse_TMT 16plex_MS3	P15105	0.407967	Glul	Glutamine synthetase
Fibril core_Mouse_TMT 16plex_MS3	P62821	0.402837	Rab1A	Ras-related protein Rab-1A
Fibril core_Mouse_TMT 16plex_MS3	A0A494B945	0.402837	Rab1b	Ras-related protein Rab-1B
Fibril core_Mouse_TMT 16plex_MS3	A0A1D5RM20	0.358234	Acta1	Actin, alpha skeletal muscle
Fibril core_Mouse_TMT 16plex_MS3	A0A494B9T3	0.358234	Acta2	Actin, aortic smooth muscle
Fibril core_Mouse_TMT 16plex_MS3	P35802	0.348832	Gpm6a	Neuronal membrane glycoprotein M6-a
Fibril core_Mouse_TMT 16plex_MS3	A0A0G2JGQ0	0.344818	Anxa5	Annexin A5
Fibril core_Mouse_TMT 16plex_MS3	H3BKR2	0.343347	Gnb1	Guanine nucleotide-binding protein G(I)/G(S)/G(T) subunit beta-1
Fibril core_Mouse_TMT 16plex_MS3	P19246	0.335293	Nefh	Neurofilament heavy polypeptide
Fibril core_Mouse_TMT 16plex_MS3	P07724	0.328291	Alb	Serum albumin
Fibril core_Mouse_TMT 16plex_MS3	O08749	0.310525	Dld	Dihydrolipoyl dehydrogenase, mitochondrial
Fibril core_Mouse_TMT 16plex_MS3	E9PZW0	0.292757	Dsp	Desmoplakin
Fibril core_Mouse_TMT 16plex_MS3	Q9JJV2	0.285426	Pfn2	Profilin-2
Fibril core_Mouse_TMT 16plex_MS3	Q9R0P5	0.283993	Dstn	Destrin
Fibril core_Mouse_TMT 16plex_MS3	S4R257	0.276628	Gapdh	Glyceraldehyde-3-phosphate dehydrogenase
Fibril core_Mouse_TMT 16plex_MS3	A0A1D5RLD8	0.276562	Gm10358	Glyceraldehyde-3-phosphate dehydrogenase
Fibril core_Mouse_TMT 16plex_MS3	Q64433	0.242175	Hspe1	10 kDa heat shock protein, mitochondrial
Fibril core_Mouse_TMT 16plex_MS3	Q9JI95	0.242175	Hspe1-rs1	CPN10-like protein
Fibril core_Mouse_TMT 16plex_MS3	E9Q1G8	0.238463	Sept7	Septin 7
Fibril core_Mouse_TMT 16plex_MS3	S4R1W1	0.23236	Gm3839	Glyceraldehyde-3-phosphate dehydrogenase
Fibril core_Mouse_TMT 16plex_MS3	Q6IFZ8	0.227898	Gm5414	Predicted gene 5414
Fibril core_Mouse_TMT 16plex_MS3	A0A1L1SUX8	0.219859	Thy1	Thy-1 membrane glycoprotein
Fibril core_Mouse_TMT 16plex_MS3	A0A0A6YW67	0.215239	Gm8797	Predicted pseudogene 8797
Fibril core_Mouse_TMT 16plex_MS3	E9Q4P0	0.215239	Kxd1	KxDL motif-containing protein 1
Fibril core_Mouse_TMT 16plex_MS3	P62983	0.215239	Rps27a	Ubiquitin-40S ribosomal protein S27a
Fibril core_Mouse_TMT 16plex_MS3	E9Q9J0	0.215239	Uba52	Ubiquitin-60S ribosomal protein L40
Fibril core_Mouse_TMT 16plex_MS3	P0CG49	0.215239	Ubb	Polyubiquitin-B
Fibril core_Mouse_TMT 16plex_MS3	E9Q5F6	0.215239	Ubc	Polyubiquitin-C
Fibril core_Mouse_TMT 16plex_MS3	Q76MZ3	0.20831	Ppp2r1a	Serine/threonine-protein phosphatase 2A 65 kDa regulatory subunit A alpha isoform
Fibril core_Mouse_TMT 16plex_MS3	F2Z471	0.207882	Vdac1	Voltage-dependent anion-selective channel protein 1
Fibril core_Mouse_TMT 16plex_MS3	P68033	0.200942	Actc1	Actin, alpha cardiac muscle 1
Fibril core_Mouse_TMT 16plex_MS3	D6RJ16	0.189219	Atp5a1	ATP synthase, H+transporting, mitochondrial F1 complex, alpha subunit 1
Fibril core_Mouse_TMT 16plex_MS3	A0A0A6YWC8	0.185333	Vim	Vimentin
Fibril core_Mouse_TMT 16plex_MS3	A0A452J8C1	0.184865	Rab18	Ras-related protein Rab-18
Fibril core_Mouse_TMT 16plex_MS3	F6ZRK3	0.18329	Slc1a2	Amino acid transporter
Fibril core_Mouse_TMT 16plex_MS3	V9GXQ2	0.170023	Gm17087	Predicted gene 17087
Fibril core_Mouse_TMT 16plex_MS3	J3QPZ9	0.167015	Eno3	Beta-enolase
Fibril core_Mouse_TMT 16plex_MS3	A0A2R8VHP3	0.154784	Gm5478	Predicted pseudogene 5478
Fibril core_Mouse_TMT 16plex_MS3	A0A494B9A7	0.134931	Cfl1	Cofilin-1
Fibril core_Mouse_TMT 16plex_MS3	E9QPR6	0.129898	Tmprss13	Transmembrane protease serine 13
Fibril core_Mouse_TMT 16plex_MS3	H7BXC3	0.124527	Tpi1	Triosephosphate isomerase
Fibril core_Mouse_TMT 16plex_MS3	A6ZI44	0.121327	Aldoa	Fructose-bisphosphate aldolase
Fibril core_Mouse_TMT 16plex_MS3	P63011	0.112077	Rab3a	Ras-related protein Rab-3A
Fibril core_Mouse_TMT 16plex_MS3	Q9R0Y5	0.109159	Ak1	Adenylate kinase isoenzyme 1
Fibril core_Mouse_TMT 16plex_MS3	Q01853	0.107446	Vcp	Transitional endoplasmic reticulum ATPase
Fibril core_Mouse_TMT 16plex_MS3	P60766	0.107138	Cdc42	Cell division control protein 42 homolog
Fibril core_Mouse_TMT 16plex_MS3	Q9CZT8	0.105563	Rab3b	Ras-related protein Rab-3B
Fibril core_Mouse_TMT 16plex_MS3	A0A0R3P9C8	0.0980228	Ndufa9	NADH dehydrogenase [ubiquinone] 1 alpha subcomplex subunit 9, mitochondrial
Fibril core_Mouse_TMT 16plex_MS3	A0A0N4SUW8	0.0971119	Eno2	Gamma-enolase
Fibril core_Mouse_TMT 16plex_MS3	A6ZI46	0.0969171	Aldoart1	Fructose-bisphosphate aldolase
Fibril core_Mouse_TMT 16plex_MS3	Q91XV3	0.0852887	Basp1	Brain acid soluble protein 1
Fibril core_Mouse_TMT 16plex_MS3	Q9D051	0.0775634	Pdhb	Pyruvate dehydrogenase E1 component subunit beta, mitochondrial
Fibril core_Mouse_TMT 16plex_MS3	Q03265	0.0768003	Atp5f1a	ATP synthase subunit alpha, mitochondrial
Fibril core_Mouse_TMT 16plex_MS3	P62814	0.0698636	Atp6v1b2	V-type proton ATPase subunit B, brain isoform
Fibril core_Mouse_TMT 16plex_MS3	F6WHR9	0.0537712	Camk2a	Calcium/calmodulin-dependent protein kinase type II subunit alpha
Fibril core_Mouse_TMT 16plex_MS3	A0A494B908	0.0511347	Gstp1	Glutathione S-transferase P 1
Fibril core_Mouse_TMT 16plex_MS3	A0A494BAM8	0.0511347	Gstp2	Glutathione S-transferase P 2
Fibril core_Mouse_TMT 16plex_MS3	Q91VA7	0.0443494	Idh3b	Isocitrate dehydrogenase [NAD] subunit, mitochondrial
Fibril core_Mouse_TMT 16plex_MS3	Q8R570	0.0333841	Snap47	Synaptosomal-associated protein 47
Fibril core_Mouse_TMT 16plex_MS3	O35164	0.0272371	Mcpt9	Mast cell protease 9
Fibril core_Mouse_TMT 16plex_MS3	Q00356	0.0272371	Mcptl	Mast cell protease-like protein
Fibril core_Mouse_TMT 16plex_MS3	P26443	0.0267683	Glud1	Glutamate dehydrogenase 1, mitochondrial
Fibril core_Mouse_TMT 16plex_MS3	P16330	0.0247342	Cnp	2′,3′-Cyclic-nucleotide 3'-phosphodiesterase
Fibril core_Mouse_TMT 16plex_MS3	Q8BWF0	0.0246981	Aldh5a1	Succinate-semialdehyde dehydrogenase, mitochondrial
Fibril core_Mouse_TMT 16plex_MS3	A0A0R4J2C2	0.0239505	Syt2	Synaptotagmin II
Fibril core_Mouse_TMT 16plex_MS3	Q9R0N5	0.0239505	Syt5	Synaptotagmin-5
Fibril core_Mouse_TMT 16plex_MS3	P14094	0.0238298	Atp1b1	Sodium/potassium-transporting ATPase subunit beta-1
Fibril core_Mouse_TMT 16plex_MS3	E9Q489	0.0226536	Casq1	Calsequestrin
Fibril core_Mouse_TMT 16plex_MS3	Q61885	0.0152004	Mog	Myelin-oligodendrocyte glycoprotein
Fibril core_Mouse_TMT 16plex_MS3	P97427	0.0135224	Crmp1	Dihydropyrimidinase-related protein 1
Fibril core_Mouse_TMT 16plex_MS3	A0A286YDR2	0.00874294	Rab3c	Ras-related protein Rab-3C
Fibril core_Mouse_TMT 16plex_MS3	P07146	0.00766516	Prss2	Anionic trypsin-2
Fibril core_Mouse_TMT 16plex_MS3	P13542	0.00763651	Myh8	Myosin-8
Fibril core_Mouse_TMT 16plex_MS3	Q9R0T7	0.000712728	Try4	Pancreatic trypsin
Fibril core_Mouse_TMT 16plex_MS3	Q9QUK9	0.000712728	Try5	Trypsin 5
Fibril core_Mouse_TMT 16plex_MS3	G3UYG0	0.000395302	Actg1	Actin, cytoplasmic 2

## Sheet: NLF12_NLF18
Experiment	Uniprot accession	Ratio Av. TMT intensities (NL-F 18 Mo./ NL-F 12 Mo.)	Protein	Description
Fibril core_Mouse_TMT 16plex_MS3	A2ANC1	> 2.069	Sirpa	Tyrosine-protein phosphatase non-receptor type substrate 1
Fibril core_Mouse_TMT 16plex_MS3	P63276	2.06874	Rps17	40S ribosomal protein S17
Fibril core_Mouse_TMT 16plex_MS3	D3YV69	1.96299	Rab6a	Ras-related protein Rab-6A
Fibril core_Mouse_TMT 16plex_MS3	P62962	1.79049	Pfn1	Profilin-1
Fibril core_Mouse_TMT 16plex_MS3	P61294	1.73214	Rab6b	Ras-related protein Rab-6B
Fibril core_Mouse_TMT 16plex_MS3	A0A1W2P772	1.62228	Atp2b1	Plasma membrane calcium-transporting ATPase 1
Fibril core_Mouse_TMT 16plex_MS3	P12023.3	1.54367	App	NLGF Amyloid beta A4 protein
Fibril core_Mouse_TMT 16plex_MS3	D3Z0Y2	1.47181	Prdx6	Peroxiredoxin-6
Fibril core_Mouse_TMT 16plex_MS3	P62631	1.44764	Eef1a2	Elongation factor 1-alpha 2
Fibril core_Mouse_TMT 16plex_MS3	P48962	1.35127	Slc25a4	ADP/AiTP translocase 1 OS=Mus musculus OX=10090 GN=Slc25a4 PE=1 SV=4 ATP traslocase
Fibril core_Mouse_TMT 16plex_MS3	Q8CHH9	1.32125	Sept8	Septin-8
Fibril core_Mouse_TMT 16plex_MS3	P19783	1.27788	Cox4i1	Cytochrome c oxidase subunit 4 isoform 1, mitochondrial
Fibril core_Mouse_TMT 16plex_MS3	Q8BMF4	1.26214	Dlat	Dihydrolipoyllysine-residue acetyltransferase component of pyruvate dehydrogenase complex, mitochondrial
Fibril core_Mouse_TMT 16plex_MS3	S4R1W8	1.22457	Gapdh	Glyceraldehyde-3-phosphate dehydrogenase
Fibril core_Mouse_TMT 16plex_MS3	O70456	1.14606	Sfn	14-3-3 protein sigma
Fibril core_Mouse_TMT 16plex_MS3	P68254	1.14606	Ywhaq	14-3-3 protein theta
Fibril core_Mouse_TMT 16plex_MS3	Q61879	1.13715	Myh10	Myosin-10
Fibril core_Mouse_TMT 16plex_MS3	P62259	1.12235	Ywhae	14-3-3 protein epsilon
Fibril core_Mouse_TMT 16plex_MS3	P68510	1.10557	Ywhah	14-3-3 protein eta
Fibril core_Mouse_TMT 16plex_MS3	A0A0A6YXF6	1.1041	Rhoa	Transforming protein RhoA
Fibril core_Mouse_TMT 16plex_MS3	Q9R0P9	1.08763	Uchl1	Ubiquitin carboxyl-terminal hydrolase isozyme L1
Fibril core_Mouse_TMT 16plex_MS3	P00405	1.08717	Mtco2	Cytochrome c oxidase subunit 2
Fibril core_Mouse_TMT 16plex_MS3	Q02566	1.05573	Myh6	Myosin-6
Fibril core_Mouse_TMT 16plex_MS3	Q91Z83	1.05573	Myh7	Myosin-7
Fibril core_Mouse_TMT 16plex_MS3	P63001	1.05385	Rac1	Ras-related C3 botulinum toxin substrate 1
Fibril core_Mouse_TMT 16plex_MS3	E9Q3P9	1.04431	Rab11a	Ras-related protein Rab-11A
Fibril core_Mouse_TMT 16plex_MS3	G3UY29	1.04431	Rab11b	Ras-related protein Rab-11B
Fibril core_Mouse_TMT 16plex_MS3	Q9R111	1.01181	Gda	Guanine deaminase
Fibril core_Mouse_TMT 16plex_MS3	Q9CQV8	0.994764	Ywhab	14-3-3 protein 3 protin beta/alpha
Fibril core_Mouse_TMT 16plex_MS3	Q8K4D7	0.98789	Plcz1	1-phosphatidylinositol 4,5-bisphosphate phosphodiesterase zeta-1
Fibril core_Mouse_TMT 16plex_MS3	Q3USH1	0.973502	Fam196a	Family With Sequence Similarity 196 Member A
Fibril core_Mouse_TMT 16plex_MS3	E9PZW7	0.973502	Insyn2a	Inhibitory synaptic factor 2A
Fibril core_Mouse_TMT 16plex_MS3	A0A1B0GQX5	0.956445	Ldha	L-lactate dehydrogenase
Fibril core_Mouse_TMT 16plex_MS3	P04925	0.941179	Prnp	Major prion protein
Fibril core_Mouse_TMT 16plex_MS3	D3YVK1	0.913313	Glul	Glutamine synthetase
Fibril core_Mouse_TMT 16plex_MS3	P84084	0.879468	Arf5	ADP-riibosylation ribosyltion factor
Fibril core_Mouse_TMT 16plex_MS3	O88935	0.858833	Syn1	Synapsin-1
Fibril core_Mouse_TMT 16plex_MS3	A0A1Y7VJP1	0.858611	Ryr2	Ryanodine receptor 2
Fibril core_Mouse_TMT 16plex_MS3	G3UZM4	0.857194	Cadm2	Cell adhesion molecule 2
Fibril core_Mouse_TMT 16plex_MS3	A0A0R4J036	0.856878	Nefm	Neuroifilament eurofilamet 3, medium OS
Fibril core_Mouse_TMT 16plex_MS3	D3YUA3	0.852854	Pfkp	ATP-dependent 6-phosphofructokinase, platelet type
Fibril core_Mouse_TMT 16plex_MS3	P10639	0.849012	Txn	Thioredoxin
Fibril core_Mouse_TMT 16plex_MS3	P61205	0.837268	Arf3	ADP-riibosylation ribosyltion factor
Fibril core_Mouse_TMT 16plex_MS3	P84078	0.803211	Arf1	ADP-riibosylation ribosyltion factor
Fibril core_Mouse_TMT 16plex_MS3	P61982	0.775077	Ywhag	14-3-3 protein gamma
Fibril core_Mouse_TMT 16plex_MS3	A0A0A6YX05	0.70507	Atp1b1	Sodium/potassium-transporting ATPase subunit beta
Fibril core_Mouse_TMT 16plex_MS3	Q9CZU6	0.704317	Cs	Citraite synhase, mitochondrial
Fibril core_Mouse_TMT 16plex_MS3	B4YB29	0.696033	Hk1	Hexokinase-1
Fibril core_Mouse_TMT 16plex_MS3	P05063	0.679987	Aldoc	Fructiose biphosphate aldolase
Fibril core_Mouse_TMT 16plex_MS3	P02104	0.679053	Hbb-y	Hemoglobin subunit epsilon-Y2
Fibril core_Mouse_TMT 16plex_MS3	P60202	0.678249	Plp1	Myeliin protolipid protein
Fibril core_Mouse_TMT 16plex_MS3	P61021	0.662941	Rab5b	Ras-related protein Rab-5B
Fibril core_Mouse_TMT 16plex_MS3	D3Z4A4	0.657039	Prdx2	Peroxiredoxin-2
Fibril core_Mouse_TMT 16plex_MS3	P35802	0.648335	Gpm6a	Neuronal membrane glycoprotein M6-a
Fibril core_Mouse_TMT 16plex_MS3	A2AEG3	0.641416	Gpm6b	Glycoprotein m6b, isoform CRA_a
Fibril core_Mouse_TMT 16plex_MS3	Q9CQD1	0.633536	Rab5a	Ras-related protein Rab-5A
Fibril core_Mouse_TMT 16plex_MS3	D3YXN6	0.628368	Ywhaz	14-3-3 protein zeta/delta
Fibril core_Mouse_TMT 16plex_MS3	Q792Z1	0.615871	Try10	Trypsin 10
Fibril core_Mouse_TMT 16plex_MS3	Q5SX59	0.615285	Eno3	Beta-enolase
Fibril core_Mouse_TMT 16plex_MS3	P0DP26	0.575793	Calm1	Calmodulin-1
Fibril core_Mouse_TMT 16plex_MS3	P0DP27	0.575793	Calm2	Calmodulin-2
Fibril core_Mouse_TMT 16plex_MS3	P0DP28	0.575793	Calm3	Calmodulin-3
Fibril core_Mouse_TMT 16plex_MS3	B7ZNL3	0.573162	Tpm1	Tpm1 protein
Fibril core_Mouse_TMT 16plex_MS3	A2AIM4	0.573162	Tpm2	Tropoimyosin Tropomyosinbeta chain
Fibril core_Mouse_TMT 16plex_MS3	A0A0R4J1P2	0.573162	Tpm3	Tropoimyosin alpha Tropomyosinalpha-3 chain
Fibril core_Mouse_TMT 16plex_MS3	D3Z2H9	0.573162	Tpm3-rs7	Tropomyosin 3, related sequence 7 OS
Fibril core_Mouse_TMT 16plex_MS3	A0A0R4J0X7	0.558815	Gapdhs	Glyceraldehyde-3-phosphate dehydrogenase
Fibril core_Mouse_TMT 16plex_MS3	Q9CRB6	0.535116	Tppp3	Tubulin polymerization-promoting protein family member 3
Fibril core_Mouse_TMT 16plex_MS3	Q9Z1R9	0.52412	Prss1	Protease, serine 1 (trypsin 1)
Fibril core_Mouse_TMT 16plex_MS3	P03995	0.506982	Gfap	Glial fibrillary acidic protein
Fibril core_Mouse_TMT 16plex_MS3	A0A0A6YWU2	0.498313	Ncam1	Neural cell adhesion molecule 1
Fibril core_Mouse_TMT 16plex_MS3	B7ZC50	0.485164	Hsp90aa1	Heat shock protein HSP 90-alpha
Fibril core_Mouse_TMT 16plex_MS3	A2A6T9	0.48246	Arf2	ADP-ribosylation factor 2
Fibril core_Mouse_TMT 16plex_MS3	P61264	0.472162	Stx1b	Syntaxin-1B
Fibril core_Mouse_TMT 16plex_MS3	A0A494BAZ4	0.460475	Prdx5	Peroxiredoxin
Fibril core_Mouse_TMT 16plex_MS3	D3YZX3	0.45732	Gnb2	Guanine nucleotide-binding protein G(I)/G(S)/G(T) subunit beta-2(T)
Fibril core_Mouse_TMT 16plex_MS3	P56564	0.457253	Slc1a3	Excitatory amino acid transporter 1
Fibril core_Mouse_TMT 16plex_MS3	G3UX86	0.455771	Nsf	Vesicle-fusing ATPase
Fibril core_Mouse_TMT 16plex_MS3	Q9R0T7	0.44538	Try4	Pancreatic trypsin
Fibril core_Mouse_TMT 16plex_MS3	Q9QUK9	0.44538	Try5	Trypsin 5
Fibril core_Mouse_TMT 16plex_MS3	A0A1D5RLN7	0.438834	Mt1	Metallothionein-1
Fibril core_Mouse_TMT 16plex_MS3	E9PZW0	0.436795	Dsp	Desmoplakin
Fibril core_Mouse_TMT 16plex_MS3	Q9Z0E0	0.429588	Ncdn	Neurochondrin
Fibril core_Mouse_TMT 16plex_MS3	B1AXW5	0.416201	Prdx1	Peroxiredoxin-1
Fibril core_Mouse_TMT 16plex_MS3	A0A2R8VHP3	0.401541	Gm5478	Prediicted peudogene 5478 OS
Fibril core_Mouse_TMT 16plex_MS3	Q7TQD2	0.397219	Tppp	Tubuliin polymerization polmerization-promoting
Fibril core_Mouse_TMT 16plex_MS3	P28184	0.394896	Mt3	Metallothionein-3
Fibril core_Mouse_TMT 16plex_MS3	D3Z7K9	0.391986	Camk2a	Calcium/calmodulin-dependent protein kinase II alpha, isoform CRA_b
Fibril core_Mouse_TMT 16plex_MS3	Q80X68	0.382609	Csl	Citrate synthase
Fibril core_Mouse_TMT 16plex_MS3	A0A286YDR2	0.380828	Rab3c	Ras-related protein Rab-3C
Fibril core_Mouse_TMT 16plex_MS3	A2AKU9	0.370088	Atp5c1	ATP synthase subunit gamma
Fibril core_Mouse_TMT 16plex_MS3	Q8C266	0.365771	Rab5c	Ras-related protein Rab-5C
Fibril core_Mouse_TMT 16plex_MS3	A0A0G2JF23	0.360546	Mdh2	Malate dehydrogenase
Fibril core_Mouse_TMT 16plex_MS3	F7ALS6	0.360442	Got1	Glutamate Oxaloacetate Transaminase 1
Fibril core_Mouse_TMT 16plex_MS3	A0A1L1SQV8	0.358705	Pkm	Pyruvate kinase PKM
Fibril core_Mouse_TMT 16plex_MS3	P43006	0.356819	Slc1a2	Excitatory amino acid transporter 2
Fibril core_Mouse_TMT 16plex_MS3	P51881	0.347603	Slc25a5	ADP/AiTP translocase 2
Fibril core_Mouse_TMT 16plex_MS3	D3YWS3	0.341474	Pfn2	Profilin
Fibril core_Mouse_TMT 16plex_MS3	V9GX06	0.341323	Gm11214	Predicted gene 11214
Fibril core_Mouse_TMT 16plex_MS3	D3Z2M7	0.337652	Gnao1	Guanine nucleotide-binding protein G(o) subunit alpha
Fibril core_Mouse_TMT 16plex_MS3	Q9EQF6	0.336742	Dpysl5	Dihydiropyrimidinase Dihydropyriidinase-related protein
Fibril core_Mouse_TMT 16plex_MS3	P07146	0.333123	Prss2	Anionic trypsin-2
Fibril core_Mouse_TMT 16plex_MS3	P35293	0.326125	Rab18	Ras-related protein Rab-18
Fibril core_Mouse_TMT 16plex_MS3	P62874	0.319594	Gnb1	Guanine nucleotide-binding protein G(I)/G(S)/G(T) subunit beta-1(T)
Fibril core_Mouse_TMT 16plex_MS3	Q64332	0.319126	Syn2	Synapsin-2
Fibril core_Mouse_TMT 16plex_MS3	A0A286YCB8	0.317582	Camk2g	Calcium/calmodulin-dependent protein kinase type II subunit gamma
Fibril core_Mouse_TMT 16plex_MS3	E9QPR6	0.315643	Tmprss13	Transmembrane protease serine 13
Fibril core_Mouse_TMT 16plex_MS3	A0A494B908	0.310042	Gstp1	Glutathione S-transferase P 1
Fibril core_Mouse_TMT 16plex_MS3	A0A494BAM8	0.310042	Gstp2	Glutathione S-transferase P 2
Fibril core_Mouse_TMT 16plex_MS3	P11499	0.306545	Hsp90ab1	Heat shock protein HSP 90-beta
Fibril core_Mouse_TMT 16plex_MS3	Q9CPN9	0.306271	2210010C04Rik	RIKEN cDNA 2210010C04 gene
Fibril core_Mouse_TMT 16plex_MS3	P28652	0.297621	Camk2b	Calcium/calmodulin-dependent protein kinase type II subunit beta
Fibril core_Mouse_TMT 16plex_MS3	A2AE89	0.296524	Gstm1	Glutathione S-transferase Mu 1
Fibril core_Mouse_TMT 16plex_MS3	F8WGM8	0.294513	Actg1	Actin, cytoplasmic 2
Fibril core_Mouse_TMT 16plex_MS3	A0A0A6YW88	0.291774	Camkv	CaM kinase-like vesicle-associated protein
Fibril core_Mouse_TMT 16plex_MS3	D3YW33	0.288877	Rab3d	RAB3D, member RAS oncogene family, isoform CRA_b
Fibril core_Mouse_TMT 16plex_MS3	Q9CZT8	0.287385	Rab3b	Ras-related protein Rab-3B
Fibril core_Mouse_TMT 16plex_MS3	E9QNX7	0.278831	Atp4a	Sodium/potassium-transporting ATPase subunit alpha
Fibril core_Mouse_TMT 16plex_MS3	P60766	0.275938	Cdc42	Cell division control protein 42 homolog
Fibril core_Mouse_TMT 16plex_MS3	P45591	0.272997	Cfl2	Cofilin-2
Fibril core_Mouse_TMT 16plex_MS3	A0A0U1RQ72	0.272019	Gpi1	Glucose phosphate isomerase 1
Fibril core_Mouse_TMT 16plex_MS3	P61161	0.271575	Actr2	Actini relatd protein
Fibril core_Mouse_TMT 16plex_MS3	P56480	0.2709	Atp5f1b	ATP synthase subunit beta, mitochondrial
Fibril core_Mouse_TMT 16plex_MS3	A0A0G2JGS4	0.251442	Camk2d	Calcium/calmodulin-dependent protein kinase type II subunit delta
Fibril core_Mouse_TMT 16plex_MS3	P51863	0.249036	Atp6v0d1	V-type proton ATPase subunit d 1
Fibril core_Mouse_TMT 16plex_MS3	P31650	0.242983	Slc6a11	Sodium- and chloride-dependent GABA transporter 3
Fibril core_Mouse_TMT 16plex_MS3	A0A0N4SUX5	0.242076	Eno2	Gamma-enolase
Fibril core_Mouse_TMT 16plex_MS3	P28663	0.23653	Napb	Beta-soluble NSF attachment protein
Fibril core_Mouse_TMT 16plex_MS3	P61027	0.221179	Rab10	Ras-related protein Rab-10
Fibril core_Mouse_TMT 16plex_MS3	Q9Z1W8	0.219638	Atp12a	Potassium-transporting ATPase alpha chain 2
Fibril core_Mouse_TMT 16plex_MS3	P12960	0.210664	Cntn1	Contactin-1
Fibril core_Mouse_TMT 16plex_MS3	D6RJ16	0.18874	Atp5a1	ATP synthase, H+transporting, mitochondrial F1 complex, alpha subunit 1
Fibril core_Mouse_TMT 16plex_MS3	Q9D051	0.183659	Pdhb	Pyruvate dehydrogenase E1 component subunit beta, mitochondrial
Fibril core_Mouse_TMT 16plex_MS3	E9PWE8	0.183497	Dpysl3	Dihydiropyrimidinase Dihydropyriidinase-related protein
Fibril core_Mouse_TMT 16plex_MS3	Q61885	0.163988	Mog	Myelin-oligodendrocyte glycoprotein
Fibril core_Mouse_TMT 16plex_MS3	A0A1L1SUX8	0.156829	Thy1	Thy-1 membrane glycoprotein
Fibril core_Mouse_TMT 16plex_MS3	Q9CWJ9	0.154175	Atic	Bifunctional purine biosynthesis protein PURH
Fibril core_Mouse_TMT 16plex_MS3	Q91XV3	0.152376	Basp1	Brain acid soluble protein 1
Fibril core_Mouse_TMT 16plex_MS3	P63011	0.14813	Rab3a	Ras-related protein Rab-3A
Fibril core_Mouse_TMT 16plex_MS3	Q9WV27	0.147473	Atp1a4	Sodium/potassium-transporting ATPase subunit alpha-4
Fibril core_Mouse_TMT 16plex_MS3	P97427	0.136433	Crmp1	Dihydiropyrimidinase Dihydropyriidinase-related protein
Fibril core_Mouse_TMT 16plex_MS3	Q9JHU4	0.132203	Dync1h1	Cytoplasmic dynein 1 heavy chain 1
Fibril core_Mouse_TMT 16plex_MS3	P09411	0.131755	Pgk1	Phospihoglycerate hosphoglycrate kinase 1 OS
Fibril core_Mouse_TMT 16plex_MS3	A0A0G2JGX4	0.130198	Atp1a3	Sodium/potassium-transporting ATPase subunit alpha
Fibril core_Mouse_TMT 16plex_MS3	A0A1Y7VJ55	0.122683	Sdha	Succinate dehydrogenase [ubiquinone] flavoprotein subunit, mitochondrial
Fibril core_Mouse_TMT 16plex_MS3	B1ARR7	0.118084	Eno1	Alpha-enolase
Fibril core_Mouse_TMT 16plex_MS3	F2Z471	0.10849	Vdac1	Voltage-dependent anion-selective channel protein 1
Fibril core_Mouse_TMT 16plex_MS3	Q8QZT1	0.0988935	Acat1	Acetyil CoA cetyltransferase
Fibril core_Mouse_TMT 16plex_MS3	Q9CZ13	0.0985746	Uqcrc1	Cytochrome b-c1 complex subunit 1, mitochondrial
Fibril core_Mouse_TMT 16plex_MS3	P16330	0.094417	Cnp	2',3'-cyclic-nucleotide 3'-phosphodiesterase
Fibril core_Mouse_TMT 16plex_MS3	P62821	0.0911333	Rab1A	Ras-related protein Rab-1A
Fibril core_Mouse_TMT 16plex_MS3	A0A494B945	0.0911333	Rab1b	Ras-related protein Rab-1B
Fibril core_Mouse_TMT 16plex_MS3	Q68FD5	0.0892446	Cltc	Clathrin heavy chain 1
Fibril core_Mouse_TMT 16plex_MS3	Q8K0E1	0.0890816	Kctd15	BTB/POZ domain-containing protein KCTD15
Fibril core_Mouse_TMT 16plex_MS3	A6ZI46	0.0844437	Aldoart1	Fructose-bisphosphate aldolase
Fibril core_Mouse_TMT 16plex_MS3	Q8VDN2	0.0791925	Atp1a1	Sodium/potassium-transporting ATPase subunit alpha-1
Fibril core_Mouse_TMT 16plex_MS3	P50396	0.0772709	Gdi1	Rab GDP dissociation inhibitor alpha
Fibril core_Mouse_TMT 16plex_MS3	A0A0U1RPT5	0.0705812	Aldoa	Fructose-bisphosphate aldolase A
Fibril core_Mouse_TMT 16plex_MS3	E9Q1F2	0.0685461	Actb	Actini cytolasmic 1 OS
Fibril core_Mouse_TMT 16plex_MS3	A0A0R4J2C2	0.0658829	Syt2	Synaptotagmin II
Fibril core_Mouse_TMT 16plex_MS3	Q9R0N5	0.0658829	Syt5	Synaptotagmin-5
Fibril core_Mouse_TMT 16plex_MS3	A2ARP5	0.0657711	Ckmt1	Creatine kinase U-type, mitochondrial
Fibril core_Mouse_TMT 16plex_MS3	Q6PIE5	0.0657526	Atp1a2	Sodium/potassium-transporting ATPase subunit alpha-2
Fibril core_Mouse_TMT 16plex_MS3	Q91VA7	0.0526315	Idh3b	Isocitrate dehydrogenase [NAD] subunit, mitochondrial
Fibril core_Mouse_TMT 16plex_MS3	O55042	0.0503065	Snca	Alpha-synuclein
Fibril core_Mouse_TMT 16plex_MS3	D6RH60	0.0427897	Dnm1	Dynamin-1
Fibril core_Mouse_TMT 16plex_MS3	E9Q489	0.0356529	Casq1	Calsequestrin
Fibril core_Mouse_TMT 16plex_MS3	A0A0N4SVQ1	0.035429	Ndufa4	Cytochrome c oxidase subunit NDUFA4
Fibril core_Mouse_TMT 16plex_MS3	P26443	0.0257664	Glud1	Glutamate dehydrogenase 1, mitochondrial
Fibril core_Mouse_TMT 16plex_MS3	B0QZN5	0.0211605	Vamp2	Vesicle-associated membrane protein 2
Fibril core_Mouse_TMT 16plex_MS3	A2ALV1	0.0049419	Sh3gl2	Endophilin-A1
Fibril core_Mouse_TMT 16plex_MS3	Q8BH59	0.00315089	Slc25a12	Calcium-binding mitochondrial carrier protein Aralar1

## Sheet: NLGF12_NLGF18
Experiment	Uniprot accession	Ratio Av. TMT intensities (NL-G-F 18 Mo./ NL-G-F 12 Mo.)	Protein	Description
Fibril core_Mouse_TMT 16plex_MS3	A2ARP5	>2.775	Ckmt1	Creatine kinase U-type, mitochondrial
Fibril core_Mouse_TMT 16plex_MS3	P31001	> 2.775	Des	Desmin
Fibril core_Mouse_TMT 16plex_MS3	A0A1D5RLN7	2.77462	Mt1	Metallothionein-1
Fibril core_Mouse_TMT 16plex_MS3	P02798	2.2935	Mt2	Metallothionein-2
Fibril core_Mouse_TMT 16plex_MS3	P28184	2.2295	Mt3	Metallothionein-3
Fibril core_Mouse_TMT 16plex_MS3	Q6P8J7	1.97065	Ckmt2	Creatine kinase S-type, mitochondrial
Fibril core_Mouse_TMT 16plex_MS3	A0A0R4J0I1	1.56851	Serpina3k	Serine protease inhibitor A3K
Fibril core_Mouse_TMT 16plex_MS3	P12023.3	1.37142	App	NLGF Amyloid beta A4
Fibril core_Mouse_TMT 16plex_MS3	A0A0J9YKD4	1.35444	Ckm	Creatine kinase M-type
Fibril core_Mouse_TMT 16plex_MS3	A2AEG3	1.24109	Gpm6b	Glycoprotein m6b, isoform CRA_a
Fibril core_Mouse_TMT 16plex_MS3	A0A0U1RP93	1.21557	Mylpf	Myosin regulatory light chain 2, skeletal muscle isoform
Fibril core_Mouse_TMT 16plex_MS3	P46660	1.19018	Ina	Alpha-internexin
Fibril core_Mouse_TMT 16plex_MS3	O55143	1.14195	Atp2a2	Sarcoplasmic/endoplasmic reticulum calcium ATPase 2
Fibril core_Mouse_TMT 16plex_MS3	P14152	1.10836	Mdh1	Malate dehydrogenase, cytoplasmic
Fibril core_Mouse_TMT 16plex_MS3	P67778	1.0231	Phb	Prohibitin
Fibril core_Mouse_TMT 16plex_MS3	Q8R429	0.985565	Atp2a1	Sarcoplasmic/endoplasmic reticulum calcium ATPase 1
Fibril core_Mouse_TMT 16plex_MS3	Q8K0E1	0.978817	Kctd15	BTB/POZ domain-containing protein KCTD15
Fibril core_Mouse_TMT 16plex_MS3	Q8BMS1	0.954779	Hadha	Trifunctional enzyme subunit alpha, mitochondrial
Fibril core_Mouse_TMT 16plex_MS3	A0A0N4SUM2	0.948985	Hnrnpa2b1	Heterogeneous nuclear ribonucleoproteins A2/B1
Fibril core_Mouse_TMT 16plex_MS3	A0A0U1RQ96	0.931667	Actg2	Actin, gamma-enteric smooth muscle
Fibril core_Mouse_TMT 16plex_MS3	P35802	0.847613	Gpm6a	Neuronal membrane glycoprotein M6-a
Fibril core_Mouse_TMT 16plex_MS3	Q14BI5	0.777907	Myom2	Myomesin 2
Fibril core_Mouse_TMT 16plex_MS3	E9Q489	0.718481	Casq1	Calsequestrin
Fibril core_Mouse_TMT 16plex_MS3	A0A087WP80	0.71789	Lsamp	Limbic system-associated membrane protein
Fibril core_Mouse_TMT 16plex_MS3	P12960	0.696471	Cntn1	Contactin-1
Fibril core_Mouse_TMT 16plex_MS3	A0A0G2JGI9	0.691611	Agl	Amylo-1,6-glucosidase, 4-alpha-glucanotransferase
Fibril core_Mouse_TMT 16plex_MS3	B1ARS0	0.671773	Cap1	Adenylyl cyclase-associated protein 1
Fibril core_Mouse_TMT 16plex_MS3	P02089	0.624775	Hbb-b2	Hemoglobin subunit beta-2
Fibril core_Mouse_TMT 16plex_MS3	P02088	0.616672	Hbb-b1	Hemoglobin subunit beta-1
Fibril core_Mouse_TMT 16plex_MS3	P62821	0.614738	Rab1A	Ras-related protein Rab-1A
Fibril core_Mouse_TMT 16plex_MS3	A0A494B945	0.614738	Rab1b	Ras-related protein Rab-1B
Fibril core_Mouse_TMT 16plex_MS3	Q04447	0.600294	Ckb	Creatine kinase B-type
Fibril core_Mouse_TMT 16plex_MS3	Q9CQD1	0.597963	Rab5a	Ras-related protein Rab-5A
Fibril core_Mouse_TMT 16plex_MS3	F6WHR9	0.588213	Camk2a	Calcium/calmodulin-dependent protein kinase type II subunit alpha
Fibril core_Mouse_TMT 16plex_MS3	A0A1D5RLD8	0.565613	Gm10358	Glyceraldehyde-3-phosphate dehydrogenase
Fibril core_Mouse_TMT 16plex_MS3	Q91VA7	0.562584	Idh3b	Isocitrate dehydrogenase [NAD] subunit, mitochondrial
Fibril core_Mouse_TMT 16plex_MS3	A0A0G2JGQ0	0.562517	Anxa5	Annexin A5
Fibril core_Mouse_TMT 16plex_MS3	P35293	0.560269	Rab18	Ras-related protein Rab-18
Fibril core_Mouse_TMT 16plex_MS3	A8DUK4	0.556934	Hbb-bs	Beta-globin
Fibril core_Mouse_TMT 16plex_MS3	P63011	0.555422	Rab3a	Ras-related protein Rab-3A
Fibril core_Mouse_TMT 16plex_MS3	A0A0A6YW67	0.549484	Gm8797	MCG23377, isoform CRA_b
Fibril core_Mouse_TMT 16plex_MS3	E9Q4P0	0.549484	Kxd1	KxDL motif-containing protein 1
Fibril core_Mouse_TMT 16plex_MS3	P62983	0.549484	Rps27a	Ubiquitin-40S ribosomal protein S27a
Fibril core_Mouse_TMT 16plex_MS3	E9Q9J0	0.549484	Uba52	Ubiquitin-60S ribosomal protein L40
Fibril core_Mouse_TMT 16plex_MS3	P0CG49	0.549484	Ubb	Polyubiquitin-B
Fibril core_Mouse_TMT 16plex_MS3	E9Q5F6	0.549484	Ubc	Polyubiquitin-C
Fibril core_Mouse_TMT 16plex_MS3	F6ZRK3	0.53942	Slc1a2	Amino acid transporter
Fibril core_Mouse_TMT 16plex_MS3	S4R257	0.533193	Gapdh	Glyceraldehyde-3-phosphate dehydrogenase
Fibril core_Mouse_TMT 16plex_MS3	Q8R570	0.512706	Snap47	Synaptosomal-associated protein 47
Fibril core_Mouse_TMT 16plex_MS3	S4R1W1	0.510306	Gm3839	Glyceraldehyde-3-phosphate dehydrogenase
Fibril core_Mouse_TMT 16plex_MS3	A0A2I3BQP6	0.502492	Camk2g	Calcium/calmodulin-dependent protein kinase type II subunit gamma
Fibril core_Mouse_TMT 16plex_MS3	Q9R0P9	0.502377	Uchl1	Ubiquitin carboxyl-terminal hydrolase isozyme L1
Fibril core_Mouse_TMT 16plex_MS3	Q9R0Y5	0.494132	Ak1	Adenylate kinase isoenzyme 1
Fibril core_Mouse_TMT 16plex_MS3	P03995	0.490937	Gfap	Glial fibrillary acidic protein
Fibril core_Mouse_TMT 16plex_MS3	Q9R111	0.484346	Gda	Guanine deaminase
Fibril core_Mouse_TMT 16plex_MS3	A0A0G2JGS4	0.481159	Camk2d	Calcium/calmodulin-dependent protein kinase type II subunit delta
Fibril core_Mouse_TMT 16plex_MS3	A2ALV1	0.479168	Sh3gl2	Endophilin-A1
Fibril core_Mouse_TMT 16plex_MS3	A2AKU9	0.476975	Atp5c1	ATP synthase subunit gamma
Fibril core_Mouse_TMT 16plex_MS3	D3YWS3	0.471473	Pfn2	Profilin
Fibril core_Mouse_TMT 16plex_MS3	P28652	0.465175	Camk2b	Calcium/calmodulin-dependent protein kinase type II subunit beta
Fibril core_Mouse_TMT 16plex_MS3	A0A0A6YW82	0.439689	Uqcrc1	Cytochrome b-c1 complex subunit 1, mitochondrial
Fibril core_Mouse_TMT 16plex_MS3	Q01853	0.394406	Vcp	Transitional endoplasmic reticulum ATPase
Fibril core_Mouse_TMT 16plex_MS3	D3Z0Y2	0.391631	Prdx6	Peroxiredoxin-6
Fibril core_Mouse_TMT 16plex_MS3	A0A494B908	0.386888	Gstp1	Glutathione S-transferase P 1
Fibril core_Mouse_TMT 16plex_MS3	A0A494BAM8	0.386888	Gstp2	Glutathione S-transferase P 2
Fibril core_Mouse_TMT 16plex_MS3	P16330	0.380112	Cnp	2',3'-cyclic-nucleotide 3'-phosphodiesterase
Fibril core_Mouse_TMT 16plex_MS3	E9Q1G8	0.374971	Sept7	Septin 7
Fibril core_Mouse_TMT 16plex_MS3	D6RJ16	0.373763	Atp5a1	ATP synthase, H+transporting, mitochondrial F1 complex, alpha subunit 1
Fibril core_Mouse_TMT 16plex_MS3	D3YZX3	0.369255	Gnb2	Guanine nucleotide-binding protein G(I)/G(S)/G(T) subunit beta-2
Fibril core_Mouse_TMT 16plex_MS3	P60766	0.369117	Cdc42	Cell division control protein 42 homolog
Fibril core_Mouse_TMT 16plex_MS3	P04925	0.366731	Prnp	Major prion protein
Fibril core_Mouse_TMT 16plex_MS3	Q3TLP8	0.366588	Rac1	RAS-related C3 botulinum substrate 1, isoform CRA_a
Fibril core_Mouse_TMT 16plex_MS3	Q5SXR6	0.365126	Cltc	Clathrin heavy chain
Fibril core_Mouse_TMT 16plex_MS3	D3YYN7	0.354502	Atp1a2	Sodium/potassium-transporting ATPase subunit alpha
Fibril core_Mouse_TMT 16plex_MS3	Q8VDN2	0.352271	Atp1a1	Sodium/potassium-transporting ATPase subunit alpha-1
Fibril core_Mouse_TMT 16plex_MS3	Q9Z1R9	0.336448	Prss1	Protease, serine 1 (trypsin 1)
Fibril core_Mouse_TMT 16plex_MS3	A0A0G2JGX4	0.33356	Atp1a3	Sodium/potassium-transporting ATPase subunit alpha
Fibril core_Mouse_TMT 16plex_MS3	A0A571BEL9	0.326842	Cct6a	T-complex protein 1 subunit zeta
Fibril core_Mouse_TMT 16plex_MS3	Q61885	0.325484	Mog	Myelin-oligodendrocyte glycoprotein
Fibril core_Mouse_TMT 16plex_MS3	Q8C266	0.323426	Rab5c	Ras-related protein Rab-5C
Fibril core_Mouse_TMT 16plex_MS3	E9QPR6	0.319023	Tmprss13	Transmembrane protease serine 13
Fibril core_Mouse_TMT 16plex_MS3	Q80X68	0.318297	Csl	Citrate synthase
Fibril core_Mouse_TMT 16plex_MS3	A0A286YDR2	0.313419	Rab3c	Ras-related protein Rab-3C
Fibril core_Mouse_TMT 16plex_MS3	D3Z2M7	0.311405	Gnao1	Guanine nucleotide-binding protein G(o) subunit alpha
Fibril core_Mouse_TMT 16plex_MS3	J3QPZ9	0.310967	Eno3	Beta-enolase
Fibril core_Mouse_TMT 16plex_MS3	Q5SX40	0.298627	Myh1	Myosin-1
Fibril core_Mouse_TMT 16plex_MS3	B4YB29	0.29693	Hk1	Hexokinase-1
Fibril core_Mouse_TMT 16plex_MS3	Q9R0T7	0.292406	Try4	Pancreatic trypsin
Fibril core_Mouse_TMT 16plex_MS3	Q9QUK9	0.292406	Try5	Trypsin 5
Fibril core_Mouse_TMT 16plex_MS3	E9QNX7	0.290965	Atp4a	Sodium/potassium-transporting ATPase subunit alpha
Fibril core_Mouse_TMT 16plex_MS3	P26443	0.289951	Glud1	Glutamate dehydrogenase 1, mitochondrial
Fibril core_Mouse_TMT 16plex_MS3	Q9WV27	0.289403	Atp1a4	Sodium/potassium-transporting ATPase subunit alpha-4
Fibril core_Mouse_TMT 16plex_MS3	D6RH60	0.285322	Dnm1	Dynamin-1
Fibril core_Mouse_TMT 16plex_MS3	P45591	0.282448	Cfl2	Cofilin-2
Fibril core_Mouse_TMT 16plex_MS3	Q03265	0.277685	Atp5f1a	ATP synthase subunit alpha, mitochondrial
Fibril core_Mouse_TMT 16plex_MS3	Q9Z1W8	0.263763	Atp12a	Potassium-transporting ATPase alpha chain 2
Fibril core_Mouse_TMT 16plex_MS3	P10639	0.261855	Txn	Thioredoxin
Fibril core_Mouse_TMT 16plex_MS3	P84084	0.260325	Arf5	ADP-ribosylation factor 5
Fibril core_Mouse_TMT 16plex_MS3	F6WX90	0.259821	Actc1	Actin, alpha cardiac muscle 1
Fibril core_Mouse_TMT 16plex_MS3	A0A0R4J2C2	0.251357	Syt2	Synaptotagmin II
Fibril core_Mouse_TMT 16plex_MS3	Q9R0N5	0.251357	Syt5	Synaptotagmin-5
Fibril core_Mouse_TMT 16plex_MS3	P02104	0.243994	Hbb-y	Hemoglobin subunit epsilon-Y2
Fibril core_Mouse_TMT 16plex_MS3	B7ZNL3	0.243137	Tpm1	Tpm1 protein
Fibril core_Mouse_TMT 16plex_MS3	A2AIM4	0.243137	Tpm2	Tropomyosin beta chain
Fibril core_Mouse_TMT 16plex_MS3	A0A0R4J1P2	0.243137	Tpm3	Tropomyosin alpha-3 chain
Fibril core_Mouse_TMT 16plex_MS3	D3Z2H9	0.243137	Tpm3-rs7	Tropomyosin 3, related sequence 7
Fibril core_Mouse_TMT 16plex_MS3	D3YW33	0.238635	Rab3d	RAB3D, member RAS oncogene family, isoform CRA_b
Fibril core_Mouse_TMT 16plex_MS3	P09411	0.236339	Pgk1	Phosphoglycerate kinase 1
Fibril core_Mouse_TMT 16plex_MS3	P05063	0.230051	Aldoc	Fructose-bisphosphate aldolase C
Fibril core_Mouse_TMT 16plex_MS3	P07724	0.227907	Alb	Serum albumin
Fibril core_Mouse_TMT 16plex_MS3	Q8BWF0	0.226864	Aldh5a1	Succinate-semialdehyde dehydrogenase, mitochondrial
Fibril core_Mouse_TMT 16plex_MS3	Q91VR2	0.221644	Atp5f1c	ATP synthase subunit gamma, mitochondrial
Fibril core_Mouse_TMT 16plex_MS3	A0A494B9A7	0.2166	Cfl1	Cofilin-1
Fibril core_Mouse_TMT 16plex_MS3	P62874	0.215876	Gnb1	Guanine nucleotide-binding protein G(I)/G(S)/G(T) subunit beta-1
Fibril core_Mouse_TMT 16plex_MS3	Q76MZ3	0.20831	Ppp2r1a	Serine/threonine-protein phosphatase 2A 65 kDa regulatory subunit A alpha isoform
Fibril core_Mouse_TMT 16plex_MS3	P19246	0.206665	Nefh	Neurofilament heavy polypeptide
Fibril core_Mouse_TMT 16plex_MS3	Q8BH59	0.199508	Slc25a12	Calcium-binding mitochondrial carrier protein Aralar1
Fibril core_Mouse_TMT 16plex_MS3	A0A286YCR8	0.196087	Vdac2	Voltage-dependent anion-selective channel protein 2
Fibril core_Mouse_TMT 16plex_MS3	P62631	0.18541	Eef1a2	Elongation factor 1-alpha 2
Fibril core_Mouse_TMT 16plex_MS3	P61205	0.184161	Arf3	ADP-ribosylation factor 3
Fibril core_Mouse_TMT 16plex_MS3	A0A0N4SVV8	0.177889	Ldhb	L-lactate dehydrogenase
Fibril core_Mouse_TMT 16plex_MS3	A0A1L1SUX8	0.176826	Thy1	Thy-1 membrane glycoprotein
Fibril core_Mouse_TMT 16plex_MS3	P07146	0.16798	Prss2	Anionic trypsin-2
Fibril core_Mouse_TMT 16plex_MS3	A0A0G2JF23	0.160893	Mdh2	Malate dehydrogenase 2
Fibril core_Mouse_TMT 16plex_MS3	A0A2R8VHF3	0.15922	Gm49450	Tubulin alpha chain
Fibril core_Mouse_TMT 16plex_MS3	Q03517	0.158595	Scg2	Secretogranin-2
Fibril core_Mouse_TMT 16plex_MS3	P0DP26	0.144679	Calm1	Calmodulin-1
Fibril core_Mouse_TMT 16plex_MS3	P0DP27	0.144679	Calm2	Calmodulin-2
Fibril core_Mouse_TMT 16plex_MS3	P0DP28	0.144679	Calm3	Calmodulin-3
Fibril core_Mouse_TMT 16plex_MS3	P50396	0.143548	Gdi1	Rab GDP dissociation inhibitor alpha
Fibril core_Mouse_TMT 16plex_MS3	Q9CZT8	0.142602	Rab3b	Ras-related protein Rab-3B
Fibril core_Mouse_TMT 16plex_MS3	P80313	0.142218	Cct7	T-complex protein 1 subunit eta
Fibril core_Mouse_TMT 16plex_MS3	G3UW82	0.140502	Myh2	Myosin, heavy polypeptide 2, skeletal muscle, adult
Fibril core_Mouse_TMT 16plex_MS3	A0A0U1RPT5	0.138885	Aldoa	Fructose-bisphosphate aldolase A
Fibril core_Mouse_TMT 16plex_MS3	A6ZI47	0.138882	Aldoart2	Fructose-bisphosphate aldolase
Fibril core_Mouse_TMT 16plex_MS3	P61021	0.137826	Rab5b	Ras-related protein Rab-5B
Fibril core_Mouse_TMT 16plex_MS3	P60202	0.134409	Plp1	Myelin proteolipid protein
Fibril core_Mouse_TMT 16plex_MS3	Q60932	0.134023	Vdac1	Voltage-dependent anion-selective channel protein 1
Fibril core_Mouse_TMT 16plex_MS3	D3YXN6	0.127625	Ywhaz	14-3-3 protein zeta/delta
Fibril core_Mouse_TMT 16plex_MS3	A0A0N4SUW8	0.124612	Eno2	Gamma-enolase
Fibril core_Mouse_TMT 16plex_MS3	P84078	0.122461	Arf1	ADP-ribosylation factor 1
Fibril core_Mouse_TMT 16plex_MS3	Q792Z1	0.12204	Try10	Trypsin 10
Fibril core_Mouse_TMT 16plex_MS3	A0A1Y7VJ55	0.116814	Sdha	Succinate dehydrogenase [ubiquinone] flavoprotein subunit, mitochondrial
Fibril core_Mouse_TMT 16plex_MS3	P60879	0.106691	Snap25	Synaptosomal-associated protein 25
Fibril core_Mouse_TMT 16plex_MS3	Q3UH59	0.1055	Myh10	Myosin-10
Fibril core_Mouse_TMT 16plex_MS3	E9Q9A3	0.101493	Snap91	Clathrin coat assembly protein AP180
Fibril core_Mouse_TMT 16plex_MS3	A0A0R4J036	0.0946985	Nefm	Neurofilament 3, medium
Fibril core_Mouse_TMT 16plex_MS3	A0A1Y7VJP1	0.0838632	Ryr2	Ryanodine receptor 2
Fibril core_Mouse_TMT 16plex_MS3	O08749	0.0782312	Dld	Dihydrolipoyl dehydrogenase, mitochondrial
Fibril core_Mouse_TMT 16plex_MS3	Q5SX39	0.0763536	Myh4	Myosin-4
Fibril core_Mouse_TMT 16plex_MS3	Q9CZU6	0.0731081	Cs	Citrate synthase, mitochondrial
Fibril core_Mouse_TMT 16plex_MS3	P61982	0.0691227	Ywhag	14-3-3 protein gamma
Fibril core_Mouse_TMT 16plex_MS3	A0A2R8VI13	0.0663006	Shisa8	Protein shisa-8
Fibril core_Mouse_TMT 16plex_MS3	O55042	0.0654881	Snca	Alpha-synuclein
Fibril core_Mouse_TMT 16plex_MS3	E9Q5F4	0.0617084	Actb	Actin, cytoplasmic 1
Fibril core_Mouse_TMT 16plex_MS3	Q91XV3	0.0613869	Basp1	Brain acid soluble protein 1
Fibril core_Mouse_TMT 16plex_MS3	Q9R0P5	0.0594091	Dstn	Destrin
Fibril core_Mouse_TMT 16plex_MS3	A2A5N1	0.0584336	Ywhab	14-3-3 protein beta/alpha
Fibril core_Mouse_TMT 16plex_MS3	P13542	0.0520373	Myh8	Myosin-8
Fibril core_Mouse_TMT 16plex_MS3	Q3UM45	0.0444746	Ppp1r7	Protein phosphatase 1 regulatory subunit 7
Fibril core_Mouse_TMT 16plex_MS3	Q9CRB6	0.038764	Tppp3	Tubulin polymerization-promoting protein family member 3
Fibril core_Mouse_TMT 16plex_MS3	A0A1L1SU37	0.0300501	Pkm	Pyruvate kinase PKM
Fibril core_Mouse_TMT 16plex_MS3	P13595	0.0269388	Ncam1	Neural cell adhesion molecule 1
Fibril core_Mouse_TMT 16plex_MS3	P40142	0.0219055	Tkt	Transketolase
Fibril core_Mouse_TMT 16plex_MS3	A6ZI46	0.0219032	Aldoart1	Fructose-bisphosphate aldolase
Fibril core_Mouse_TMT 16plex_MS3	D3YV69	0.012746	Rab6a	Ras-related protein Rab-6A
Fibril core_Mouse_TMT 16plex_MS3	G3UZM4	0.0125741	Cadm2	Cell adhesion molecule 2
Fibril core_Mouse_TMT 16plex_MS3	P28663	0.00718328	Napb	Beta-soluble NSF attachment protein
Fibril core_Mouse_TMT 16plex_MS3	Q91WD5	0.000621138	Ndufs2	NADH dehydrogenase [ubiquinone] iron-sulfur protein 2, mitochondrial

## Sheet: WT12_NL12
Experiment	Uniprot accession	Ratio Av. TMT intensities (NL 18 Mo./ WT 12 Mo.)	Protein	Description
Fibril core_Mouse_TMT 16plex_MS3	A2ARP5	> 3.716	Ckmt1	Creatine kinase U-typ
Fibril core_Mouse_TMT 16plex_MS3	Q6P8J7	> 3.716	Ckmt2	Creatine kinase S-type, mitochondrial
Fibril core_Mouse_TMT 16plex_MS3	Q9WUM4	> 3.716	Coro1c	Coronin-1C
Fibril core_Mouse_TMT 16plex_MS3	A0A1Y7VL99	> 3.716	Gdi2	Rab GDP dissociation
Fibril core_Mouse_TMT 16plex_MS3	H3BK84	> 3.716	Prkar2b	cAMP-dependent protein kinase type II-beta regulatory subunit
Fibril core_Mouse_TMT 16plex_MS3	Q8R570	> 3.716	Snap47	Synaptosomal-associated protein
Fibril core_Mouse_TMT 16plex_MS3	P14152	3.71553	Mdh1	Malate dehydrogenase, cytoplasmic
Fibril core_Mouse_TMT 16plex_MS3	Q8BWF0	3.4496	Aldh5a1	Succinate-semialdehyde dehydrogenase
Fibril core_Mouse_TMT 16plex_MS3	Q8BMS1	3.22229	Hadha	Trifunctional enzyme subunit alpha, mitochondrial
Fibril core_Mouse_TMT 16plex_MS3	Q8BFZ3	2.67698	Actbl2	Beta-actin-like
Fibril core_Mouse_TMT 16plex_MS3	P56379	2.32958	Atp5mpl	ATP synthase subunit ATP5MPL, mitochondrial
Fibril core_Mouse_TMT 16plex_MS3	P56379	2.32958	Mp68	6.8 kDa mitochondrial proteolipid
Fibril core_Mouse_TMT 16plex_MS3	P40142	2.30414	Tkt	Transketolase
Fibril core_Mouse_TMT 16plex_MS3	Q8K183	2.29079	Pdxk	Pyridoxal kinase
Fibril core_Mouse_TMT 16plex_MS3	D3Z2F2	2.28231	Hspd1	60 kDa heat shock pro
Fibril core_Mouse_TMT 16plex_MS3	A3KGU5	2.14897	Sptan1	Spectrin alpha chain, non-erythrocytic 1
Fibril core_Mouse_TMT 16plex_MS3	A0A0U1RQ18	2.11128	Gpi1	Glucose-6-phosphate i
Fibril core_Mouse_TMT 16plex_MS3	P80313	1.97941	Cct7	T-complex protein 1 subunit eta
Fibril core_Mouse_TMT 16plex_MS3	P46660	1.96349	Ina	Alpha-internexin
Fibril core_Mouse_TMT 16plex_MS3	E9QLL2	1.95315	Dnm3	Dynamin-3
Fibril core_Mouse_TMT 16plex_MS3	Q3UM45	1.93453	Ppp1r7	Protein phosphatase 1 regulatory subunit 7
Fibril core_Mouse_TMT 16plex_MS3	Q01853	1.8874	Vcp	Transitional endoplasmic reticulum ATPase
Fibril core_Mouse_TMT 16plex_MS3	P56564	1.84433	Slc1a3	Excitatory amino acid transporter 1
Fibril core_Mouse_TMT 16plex_MS3	P39053	1.7774	Dnm1	Dynamin-1
Fibril core_Mouse_TMT 16plex_MS3	P67778	1.70579	Phb	Prohibitin
Fibril core_Mouse_TMT 16plex_MS3	E9Q2D1	1.66592	Actb	Actin, cytoplasmic 1
Fibril core_Mouse_TMT 16plex_MS3	Q3UHJ0	1.63212	Aak1	AP2-associated protein kinase 1
Fibril core_Mouse_TMT 16plex_MS3	V9GX31	1.62725	Gm12728	Peptidyl-prolyl cis-trans isomerase A
Fibril core_Mouse_TMT 16plex_MS3	D3YXT0	1.62545	Ndufs2	NADH dehydrogenase [ubiquinone] iron-sulfur protein 2, mitochondrial
Fibril core_Mouse_TMT 16plex_MS3	Q9R0P5	1.61048	Dstn	Destrin
Fibril core_Mouse_TMT 16plex_MS3	D6RDQ8	1.6101	Camk2d	Calcium/calmodulin-dependent protein kinase type II subunit delta
Fibril core_Mouse_TMT 16plex_MS3	A0A0R3P9C8	1.59518	Ndufa9	NADH dehydrogenase [ubiquinone] 1 alpha subcomplex subunit 9, mitochondrial
Fibril core_Mouse_TMT 16plex_MS3	A0A1L1SU37	1.58235	Pkm	Pyruvate kinase
Fibril core_Mouse_TMT 16plex_MS3	B0QZN5	1.50284	Vamp2	Vesicle-associated membrane protein 2
Fibril core_Mouse_TMT 16plex_MS3	Q03517	1.49288	Scg2	Secretogranin-2
Fibril core_Mouse_TMT 16plex_MS3	P17742	1.46565	Ppia	Peptidyl-prolyl cis-trans isomerase
Fibril core_Mouse_TMT 16plex_MS3	P06745	1.42096	Gpi	Glucose-6-phosphate isomerase
Fibril core_Mouse_TMT 16plex_MS3	Q71H75	1.38118	Crmp1	Collapsin response me
Fibril core_Mouse_TMT 16plex_MS3	J3QPZ9	1.37346	Eno3	Beta-enolase
Fibril core_Mouse_TMT 16plex_MS3	A0A571BEL9	1.31209	Cct6a	T-complex protein 1 subunit zeta
Fibril core_Mouse_TMT 16plex_MS3	Q8BH59	1.2992	Slc25a12	Calcium-binding mitochondrial carrier protein
Fibril core_Mouse_TMT 16plex_MS3	A0A0A6YW82	1.23136	Uqcrc1	Cytochrome b-c1 complex subunit
Fibril core_Mouse_TMT 16plex_MS3	F8WHB1	1.2087	Atp2b2	Calcium-transporting ATPase
Fibril core_Mouse_TMT 16plex_MS3	A0A0G2JGQ0	1.19276	Anxa5	Annexin A5
Fibril core_Mouse_TMT 16plex_MS3	A0A0N4SUW8	1.18742	Eno2	Gamma-enolase
Fibril core_Mouse_TMT 16plex_MS3	P05202	1.17401	Got2	Aspartate aminotransferase, mitochondrial
Fibril core_Mouse_TMT 16plex_MS3	D3Z5E2	1.17111	Hspa8	Heat shock cognate 71
Fibril core_Mouse_TMT 16plex_MS3	H7BXC3	1.15316	Tpi1	Triosephosphate isomerase
Fibril core_Mouse_TMT 16plex_MS3	D3Z6F5	1.12372	Atp5a1	ATP synthase subunit alpha
Fibril core_Mouse_TMT 16plex_MS3	P09411	1.10186	Pgk1	Phosphoglycerate kinase 1
Fibril core_Mouse_TMT 16plex_MS3	P10126	1.09407	Eef1a1	Elongation factor 1-alpha 1
Fibril core_Mouse_TMT 16plex_MS3	P50396	1.08562	Gdi1	Rab GDP dissociation inhibitor
Fibril core_Mouse_TMT 16plex_MS3	A2AE89	1.08172	Gstm1	Glutathione S-transferase Mu 1
Fibril core_Mouse_TMT 16plex_MS3	P02798	1.07166	Mt2	Metallothionein-2
Fibril core_Mouse_TMT 16plex_MS3	A0A0A6YX05	1.0679	Atp1b1	Sodium/potassium-transporting ATPase subunit beta
Fibril core_Mouse_TMT 16plex_MS3	P62631	1.04483	Eef1a2	Elongation factor 1-alpha 2
Fibril core_Mouse_TMT 16plex_MS3	O35737	1.02915	Hnrnph1	Heterogeneous nuclear ribonucleoprotein H
Fibril core_Mouse_TMT 16plex_MS3	P70333	1.02915	Hnrnph2	Heterogeneous nuclear ribonucleoprotein H2
Fibril core_Mouse_TMT 16plex_MS3	A8DUK4	1.01141	Hbb-bs	Beta-globin
Fibril core_Mouse_TMT 16plex_MS3	Q99KI0	0.995004	Aco2	Aconitate hydratase, mitochondrial
Fibril core_Mouse_TMT 16plex_MS3	G3UYG0	0.952037	Actg1	Actin, cytoplasmic 2
Fibril core_Mouse_TMT 16plex_MS3	A0A1D5RM20	0.936241	Acta1	Actin, alpha skeletal muscle
Fibril core_Mouse_TMT 16plex_MS3	A0A494B9T3	0.936241	Acta2	Actin, aortic smooth muscle
Fibril core_Mouse_TMT 16plex_MS3	D3YZY0	0.936241	Actg2	Actin, gamma-enteric smooth muscle
Fibril core_Mouse_TMT 16plex_MS3	P01942	0.906783	Hba	Hemoglobin subunit alpha
Fibril core_Mouse_TMT 16plex_MS3	Q91VB8	0.906783	Hba-a1	Alpha globin 1
Fibril core_Mouse_TMT 16plex_MS3	Q8VBV7	0.900643	Cops8	COP9 signalosome complex subunit 8
Fibril core_Mouse_TMT 16plex_MS3	Q03265	0.816818	Atp5f1a	ATP synthase subunit alpha, mitochondrial
Fibril core_Mouse_TMT 16plex_MS3	P15105	0.776252	Glul	Glutamine synthetase
Fibril core_Mouse_TMT 16plex_MS3	G3UZJ4	0.757456	Prdx5	Peroxiredoxin-5, mitochondrial
Fibril core_Mouse_TMT 16plex_MS3	Q9EQF6	0.711671	Dpysl5	Dihydropyrimidinase-related protein 5
Fibril core_Mouse_TMT 16plex_MS3	P02089	0.69514	Hbb-b2	Hemoglobin subunit beta-2
Fibril core_Mouse_TMT 16plex_MS3	P62814	0.645669	Atp6v1b2	V-type proton ATPase subunit
Fibril core_Mouse_TMT 16plex_MS3	Q91VR2	0.641988	Atp5f1c	ATP synthase subunit gamma, mitochondrial
Fibril core_Mouse_TMT 16plex_MS3	B1ARR6	0.641238	Eno1	Alpha-enolase
Fibril core_Mouse_TMT 16plex_MS3	P16125	0.62341	Ldhb	L-lactate dehydrogenase B chain
Fibril core_Mouse_TMT 16plex_MS3	E9Q509	0.591866	Pklr	Pyruvate kinase
Fibril core_Mouse_TMT 16plex_MS3	P26443	0.559292	Glud1	Glutamate dehydrogenase 1, mitochondrial
Fibril core_Mouse_TMT 16plex_MS3	P35293	0.559281	Rab18	Ras-related protein Rab-18 OS=Mus
Fibril core_Mouse_TMT 16plex_MS3	P02088	0.553793	Hbb-b1	Hemoglobin subunit beta-1
Fibril core_Mouse_TMT 16plex_MS3	P45591	0.541856	Cfl2	Cofilin-2
Fibril core_Mouse_TMT 16plex_MS3	A0A1D5RLD8	0.539894	Gm10358	Glyceraldehyde-3-phosphate dehydrogenase
Fibril core_Mouse_TMT 16plex_MS3	P17156	0.516537	Hspa2	Heat shock-related 70 kDa
Fibril core_Mouse_TMT 16plex_MS3	F6WX90	0.492925	Actc1	Actin, alpha cardiac muscle
Fibril core_Mouse_TMT 16plex_MS3	P20029	0.449073	Hspa5	Endoplasmic reticulum chaperone BiP
Fibril core_Mouse_TMT 16plex_MS3	P17426	0.445068	Ap2a1	AP-2 complex subunit alpha-1
Fibril core_Mouse_TMT 16plex_MS3	P17427	0.445068	Ap2a2	AP-2 complex subunit alpha-2
Fibril core_Mouse_TMT 16plex_MS3	P16858	0.443936	Gapdh	Glyceraldehyde-3-phosphate dehydrogenase
Fibril core_Mouse_TMT 16plex_MS3	A0A1Y7VJ55	0.441269	Sdha	Succinate dehydrogenase [ubiquinone] flavoprotein
Fibril core_Mouse_TMT 16plex_MS3	Q5SXR6	0.440107	Cltc	Clathrin heavy chain
Fibril core_Mouse_TMT 16plex_MS3	P16627	0.437756	Hspa1l	Heat shock 70 kDa
Fibril core_Mouse_TMT 16plex_MS3	S4R1W1	0.418374	Gm3839	Glyceraldehyde-3-phosphate dehydrogenase
Fibril core_Mouse_TMT 16plex_MS3	A0A494B9A7	0.406065	Cfl1	Cofilin-1
Fibril core_Mouse_TMT 16plex_MS3	A0A0A6YWC8	0.405565	Vim	Vimentin
Fibril core_Mouse_TMT 16plex_MS3	Q91VA7	0.400561	Idh3b	Isocitrate dehydrogenase [NAD] subunit, mitochondrial
Fibril core_Mouse_TMT 16plex_MS3	B1ARS0	0.400188	Cap1	Adenylyl cyclase-associated protein 1
Fibril core_Mouse_TMT 16plex_MS3	O08553	0.327902	Dpysl2	Dihydropyrimidinase-related protein 2
Fibril core_Mouse_TMT 16plex_MS3	D3YTQ8	0.297432	Ndufa5	NADH dehydrogenase (Ubiquinone) 1
Fibril core_Mouse_TMT 16plex_MS3	D3YYN7	0.285274	Atp1a2	Sodium/potassium-transporting ATPase subunit alpha
Fibril core_Mouse_TMT 16plex_MS3	O08749	0.233167	Dld	Dihydrolipoyl dehydrogenase, mitochondrial
Fibril core_Mouse_TMT 16plex_MS3	Q8VDN2	0.23111	Atp1a1	Sodium/potassium-transporting ATPase subunit alpha-1
Fibril core_Mouse_TMT 16plex_MS3	Q7TQD2	0.226963	Tppp	Tubulin polymerization-promoting protein
Fibril core_Mouse_TMT 16plex_MS3	V9GX06	0.21316	Gm11214	Predicted gene 11214
Fibril core_Mouse_TMT 16plex_MS3	O55042	0.211612	Snca	Alpha-synuclein
Fibril core_Mouse_TMT 16plex_MS3	B1AQY9	0.211316	Sept8	Septin 8
Fibril core_Mouse_TMT 16plex_MS3	Q6PIC6	0.208627	Atp1a3	Sodium/potassium-transporting ATPase subunit alpha-3
Fibril core_Mouse_TMT 16plex_MS3	A0A0R4J0I1	0.19478	Serpina3k	Serine protease inhibitor A3K
Fibril core_Mouse_TMT 16plex_MS3	B4YB29	0.189623	Hk1	Hexokinase-1
Fibril core_Mouse_TMT 16plex_MS3	A0A0G2JGI9	0.181017	Agl	Amylo-1,6-glucosidase, 4-alpha-glucanotransferase
Fibril core_Mouse_TMT 16plex_MS3	Q64433	0.152905	Hspe1	10 kDa heat shock protein, mitochondrial
Fibril core_Mouse_TMT 16plex_MS3	Q9JI95	0.152905	Hspe1-rs1	CPN10-like protein OS
Fibril core_Mouse_TMT 16plex_MS3	P56480	0.143018	Atp5f1b	ATP synthase subunit beta, mitochondrial
Fibril core_Mouse_TMT 16plex_MS3	P46096	0.124068	Syt1	Synaptotagmin-1
Fibril core_Mouse_TMT 16plex_MS3	D3YW33	0.09355	Rab3d	RAB3D, member RAS oncogene
Fibril core_Mouse_TMT 16plex_MS3	Q5SVI0	0.0768353	Camk2b	Calcium/calmodulin-dependent protein kinase type
Fibril core_Mouse_TMT 16plex_MS3	F6WHR9	0.0731607	Camk2a	Calcium/calmodulin-dependent protein kinase type
Fibril core_Mouse_TMT 16plex_MS3	Q80X68	0.0695593	Csl	Citrate synthase
Fibril core_Mouse_TMT 16plex_MS3	Q60932	0.0616189	Vdac1	Voltage-dependent anion-selective channel protein 1
Fibril core_Mouse_TMT 16plex_MS3	P61027	0.0492881	Rab10	Ras-related protein Rab-10
Fibril core_Mouse_TMT 16plex_MS3	P63276	0.0392629	Rps17	40S ribosomal protein S17
Fibril core_Mouse_TMT 16plex_MS3	Q61644	0.00932493	Pacsin1	Protein kinase C and
Fibril core_Mouse_TMT 16plex_MS3	O88935	0.00633972	Syn1	Synapsin-1

## Sheet: Cereb_Cortex
Experiment	Uniprot accession	Ratio Av. TMT intensities (cer./ cortex)	Protein	Description
Fibril core_Mouse_TMT 16plex_MS3	A0A0G2JGI9	>3.22	Agl	Amylo-1,6-glucosidase, 4-alpha-glucanotransferase
Fibril core_Mouse_TMT 16plex_MS3	A2ARP5	>3.22	Ckmt1	Creatine kinase U-type, mitochondrial
Fibril core_Mouse_TMT 16plex_MS3	Q6P8J7	>3.22	Ckmt2	Creatine kinase S-type, mitochondrial
Fibril core_Mouse_TMT 16plex_MS3	P60761	>3.22	Nrgn	Neurogranin
Fibril core_Mouse_TMT 16plex_MS3	Q8R570	>3.22	Snap47	Synaptosomal-associated protein 47
Fibril core_Mouse_TMT 16plex_MS3	P97457	3.22026	Mylpf	Myosin regulatory light chain 2, skeletal muscle isoform
Fibril core_Mouse_TMT 16plex_MS3	A0A0J9YKD4	2.96017	Ckm	Creatine kinase M-type
Fibril core_Mouse_TMT 16plex_MS3	P14152	2.41702	Mdh1	Malate dehydrogenase, cytoplasmic
Fibril core_Mouse_TMT 16plex_MS3	A0A0R4J0I1	2.23701	Serpina3k	Serine protease inhibitor A3K
Fibril core_Mouse_TMT 16plex_MS3	Q8BMS1	2.11008	Hadha	Trifunctional enzyme subunit alpha, mitochondrial
Fibril core_Mouse_TMT 16plex_MS3	A8DUK4	1.87599	Hbb-bs	Beta-globin
Fibril core_Mouse_TMT 16plex_MS3	G3UW82	1.70121	Myh2	Myosin, heavy polypeptide 2, skeletal muscle, adult
Fibril core_Mouse_TMT 16plex_MS3	O55143	1.65665	Atp2a2	Sarcoplasmic/endoplasmic reticulum calcium ATPase 2
Fibril core_Mouse_TMT 16plex_MS3	P02089	1.59689	Hbb-b2	Hemoglobin subunit beta-2
Fibril core_Mouse_TMT 16plex_MS3	Q5SX40	1.57269	Myh1	Myosin-1
Fibril core_Mouse_TMT 16plex_MS3	Q14BI5	1.51049	Myom2	Myomesin 2
Fibril core_Mouse_TMT 16plex_MS3	Q8BFZ3	1.49028	Actbl2	Beta-actin-like protein 2
Fibril core_Mouse_TMT 16plex_MS3	P02088	1.49003	Hbb-b1	Hemoglobin subunit beta-1
Fibril core_Mouse_TMT 16plex_MS3	A0A0A6YWC8	1.43419	Vim	Vimentin
Fibril core_Mouse_TMT 16plex_MS3	P67778	1.36864	Phb	Prohibitin
Fibril core_Mouse_TMT 16plex_MS3	Q01853	1.34792	Vcp	Transitional endoplasmic reticulum ATPase
Fibril core_Mouse_TMT 16plex_MS3	Q3UM45	1.31764	Ppp1r7	Protein phosphatase 1 regulatory subunit 7
Fibril core_Mouse_TMT 16plex_MS3	P13542	1.25508	Myh8	Myosin-8
Fibril core_Mouse_TMT 16plex_MS3	A0A0U1RQ96	1.25415	Actg2	Actin, gamma-enteric smooth muscle
Fibril core_Mouse_TMT 16plex_MS3	Q5SX39	1.18073	Myh4	Myosin-4
Fibril core_Mouse_TMT 16plex_MS3	P46660	1.12274	Ina	Alpha-internexin
Fibril core_Mouse_TMT 16plex_MS3	P28184	1.09127	Mt3	Metallothionein-3
Fibril core_Mouse_TMT 16plex_MS3	Q8R429	1.07531	Atp2a1	Sarcoplasmic/endoplasmic reticulum calcium ATPase 1
Fibril core_Mouse_TMT 16plex_MS3	E9Q509	1.03416	Pklr	Pyruvate kinase
Fibril core_Mouse_TMT 16plex_MS3	E9PZW0	1.03333	Dsp	Desmoplakin
Fibril core_Mouse_TMT 16plex_MS3	D3Z0Y2	1.01136	Prdx6	Peroxiredoxin-6
Fibril core_Mouse_TMT 16plex_MS3	P02798	0.960334	Mt2	Metallothionein-2
Fibril core_Mouse_TMT 16plex_MS3	Q8QZT1	0.956963	Acat1	Acetyl-CoA acetyltransferase, mitochondrial
Fibril core_Mouse_TMT 16plex_MS3	A0A1D5RLN7	0.914543	Mt1	Metallothionein-1
Fibril core_Mouse_TMT 16plex_MS3	P62631	0.913833	Eef1a2	Elongation factor 1-alpha 2
Fibril core_Mouse_TMT 16plex_MS3	V9GX31	0.901548	Gm12728	Peptidyl-prolyl cis-trans isomerase A
Fibril core_Mouse_TMT 16plex_MS3	A3KGU5	0.857416	Sptan1	Spectrin alpha chain, non-erythrocytic 1
Fibril core_Mouse_TMT 16plex_MS3	D3Z2F2	0.816192	Hspd1	60 kDa heat shock protein, mitochondrial
Fibril core_Mouse_TMT 16plex_MS3	Q9R0Y5	0.746825	Ak1	Adenylate kinase isoenzyme 1
Fibril core_Mouse_TMT 16plex_MS3	P09411	0.716859	Pgk1	Phosphoglycerate kinase 1
Fibril core_Mouse_TMT 16plex_MS3	P01942	0.659935	Hba	Hemoglobin subunit alpha
Fibril core_Mouse_TMT 16plex_MS3	Q91VB8	0.659935	Hba-a1	Alpha globin 1
Fibril core_Mouse_TMT 16plex_MS3	V9GX06	0.639154	Gm11214	Predicted gene 11214
Fibril core_Mouse_TMT 16plex_MS3	B1ARS0	0.635987	Cap1	Adenylyl cyclase-associated protein 1
Fibril core_Mouse_TMT 16plex_MS3	P31001	0.635703	Des	Desmin
Fibril core_Mouse_TMT 16plex_MS3	P03995	0.600928	Gfap	Glial fibrillary acidic protein
Fibril core_Mouse_TMT 16plex_MS3	P12960	0.576051	Cntn1	Contactin-1
Fibril core_Mouse_TMT 16plex_MS3	A0A1D5RLD8	0.555621	Gm10358	Glyceraldehyde-3-phosphate dehydrogenase
Fibril core_Mouse_TMT 16plex_MS3	P56564	0.545642	Slc1a3	Excitatory amino acid transporter 1
Fibril core_Mouse_TMT 16plex_MS3	P45591	0.544382	Cfl2	Cofilin-2
Fibril core_Mouse_TMT 16plex_MS3	A0A0U1RQ72	0.522323	Gpi1	Glucose phosphate isomerase 1
Fibril core_Mouse_TMT 16plex_MS3	Q91VR2	0.50815	Atp5f1c	ATP synthase subunit gamma, mitochondrial
Fibril core_Mouse_TMT 16plex_MS3	A0A0A0MQF6	0.502179	Gapdh	Glyceraldehyde-3-phosphate dehydrogenase
Fibril core_Mouse_TMT 16plex_MS3	S4R1W1	0.502179	Gm3839	Glyceraldehyde-3-phosphate dehydrogenase
Fibril core_Mouse_TMT 16plex_MS3	E9Q489	0.501786	Casq1	Calsequestrin
Fibril core_Mouse_TMT 16plex_MS3	E9Q2D1	0.478364	Actb	Actin, cytoplasmic 1
Fibril core_Mouse_TMT 16plex_MS3	Q8C2Q8	0.468058	Atp5c1	ATP synthase subunit gamma
Fibril core_Mouse_TMT 16plex_MS3	Q8BMF4	0.462284	Dlat	Dihydrolipoyllysine-residue acetyltransferase component of pyruvate dehydrogenase complex, mitochondrial
Fibril core_Mouse_TMT 16plex_MS3	P40142	0.444114	Tkt	Transketolase
Fibril core_Mouse_TMT 16plex_MS3	P05202	0.441479	Got2	Aspartate aminotransferase, mitochondrial
Fibril core_Mouse_TMT 16plex_MS3	P17742	0.437645	Ppia	Peptidyl-prolyl cis-trans isomerase A
Fibril core_Mouse_TMT 16plex_MS3	A0A1Y7VJP1	0.433627	Ryr2	Ryanodine receptor 2
Fibril core_Mouse_TMT 16plex_MS3	Q9R0P5	0.432032	Dstn	Destrin
Fibril core_Mouse_TMT 16plex_MS3	A0A0G2JGQ0	0.421279	Anxa5	Annexin A5
Fibril core_Mouse_TMT 16plex_MS3	A0A1L1SU37	0.398903	Pkm	Pyruvate kinase PKM
Fibril core_Mouse_TMT 16plex_MS3	P15105	0.394372	Glul	Glutamine synthetase
Fibril core_Mouse_TMT 16plex_MS3	A0A286YCR8	0.38732	Vdac2	Voltage-dependent anion-selective channel protein 2
Fibril core_Mouse_TMT 16plex_MS3	Q02566	0.369785	Myh6	Myosin-6
Fibril core_Mouse_TMT 16plex_MS3	Q91Z83	0.369785	Myh7	Myosin-7
Fibril core_Mouse_TMT 16plex_MS3	J3QPZ9	0.368316	Eno3	Beta-enolase
Fibril core_Mouse_TMT 16plex_MS3	A0A0A6YW82	0.35775	Uqcrc1	Cytochrome b-c1 complex subunit 1, mitochondrial
Fibril core_Mouse_TMT 16plex_MS3	P26443	0.349344	Glud1	Glutamate dehydrogenase 1, mitochondrial
Fibril core_Mouse_TMT 16plex_MS3	P06745	0.349052	Gpi	Glucose-6-phosphate isomerase
Fibril core_Mouse_TMT 16plex_MS3	P50516	0.339615	Atp6v1a	V-type proton ATPase catalytic subunit A
Fibril core_Mouse_TMT 16plex_MS3	Q61644	0.333252	Pacsin1	Protein kinase C and casein kinase substrate in neurons protein 1
Fibril core_Mouse_TMT 16plex_MS3	Q04447	0.327846	Ckb	Creatine kinase B-type
Fibril core_Mouse_TMT 16plex_MS3	E9Q1G8	0.294919	Sept7	Septin 7
Fibril core_Mouse_TMT 16plex_MS3	P07724	0.288045	Alb	Serum albumin
Fibril core_Mouse_TMT 16plex_MS3	D6RDQ8	0.282571	Camk2d	Calcium/calmodulin-dependent protein kinase type II subunit delta
Fibril core_Mouse_TMT 16plex_MS3	A0A0A6YW67	0.278367	Gm8797	Predicted pseudogene 8797
Fibril core_Mouse_TMT 16plex_MS3	E9Q4P0	0.278367	Kxd1	KxDL motif-containing protein 1
Fibril core_Mouse_TMT 16plex_MS3	P62983	0.278367	Rps27a	Ubiquitin-40S ribosomal protein S27a
Fibril core_Mouse_TMT 16plex_MS3	E9Q9J0	0.278367	Uba52	Ubiquitin-60S ribosomal protein L40
Fibril core_Mouse_TMT 16plex_MS3	P0CG49	0.278367	Ubb	Polyubiquitin-B
Fibril core_Mouse_TMT 16plex_MS3	E9Q5F6	0.278367	Ubc	Polyubiquitin-C
Fibril core_Mouse_TMT 16plex_MS3	Q9CQD1	0.276997	Rab5a	Ras-related protein Rab-5A
Fibril core_Mouse_TMT 16plex_MS3	Q9CRB6	0.271394	Tppp3	Tubulin polymerization-promoting protein family member 3
Fibril core_Mouse_TMT 16plex_MS3	P02104	0.264831	Hbb-y	Hemoglobin subunit epsilon-Y2
Fibril core_Mouse_TMT 16plex_MS3	Q76MZ3	0.261827	Ppp2r1a	Serine/threonine-protein phosphatase 2A 65 kDa regulatory subunit A alpha isoform
Fibril core_Mouse_TMT 16plex_MS3	D3YV69	0.259834	Rab6a	Ras-related protein Rab-6A
Fibril core_Mouse_TMT 16plex_MS3	A0A494B9A7	0.249197	Cfl1	Cofilin-1
Fibril core_Mouse_TMT 16plex_MS3	A0A0R3P9C8	0.243774	Ndufa9	NADH dehydrogenase [ubiquinone] 1 alpha subcomplex subunit 9, mitochondrial
Fibril core_Mouse_TMT 16plex_MS3	Q8K0E1	0.238063	Kctd15	BTB/POZ domain-containing protein KCTD15
Fibril core_Mouse_TMT 16plex_MS3	A0A0N4SUW8	0.237254	Eno2	Gamma-enolase
Fibril core_Mouse_TMT 16plex_MS3	D3YXT0	0.217669	Ndufs2	NADH dehydrogenase [ubiquinone] iron-sulfur protein 2, mitochondrial
Fibril core_Mouse_TMT 16plex_MS3	P63328	0.216578	Ppp3ca	Serine/threonine-protein phosphatase 2B catalytic subunit alpha isoform
Fibril core_Mouse_TMT 16plex_MS3	E0CZ78	0.216578	Ppp3cb	Serine/threonine-protein phosphatase
Fibril core_Mouse_TMT 16plex_MS3	A0A2I3BPC5	0.216578	Ppp3cc	Serine/threonine-protein phosphatase
Fibril core_Mouse_TMT 16plex_MS3	Q8BWF0	0.215884	Aldh5a1	Succinate-semialdehyde dehydrogenase, mitochondrial
Fibril core_Mouse_TMT 16plex_MS3	A0A087WP80	0.209344	Lsamp	Limbic system-associated membrane protein
Fibril core_Mouse_TMT 16plex_MS3	P68134	0.205788	Acta1	Actin, alpha skeletal muscle
Fibril core_Mouse_TMT 16plex_MS3	P63011	0.203048	Rab3a	Ras-related protein Rab-3A
Fibril core_Mouse_TMT 16plex_MS3	H7BXC3	0.20106	Tpi1	Triosephosphate isomerase
Fibril core_Mouse_TMT 16plex_MS3	P16330	0.199574	Cnp	2',3'-cyclic-nucleotide 3'-phosphodiesterase
Fibril core_Mouse_TMT 16plex_MS3	A0A2R8VHP3	0.194553	Gm5478	Predicted pseudogene 5478
Fibril core_Mouse_TMT 16plex_MS3	A0A494B9T3	0.166881	Acta2	Actin, aortic smooth muscle
Fibril core_Mouse_TMT 16plex_MS3	Q9CZT8	0.150543	Rab3b	Ras-related protein Rab-3B
Fibril core_Mouse_TMT 16plex_MS3	P84084	0.146325	Arf5	ADP-ribosylation factor 5
Fibril core_Mouse_TMT 16plex_MS3	A0A452J8C1	0.141264	Rab18	Ras-related protein Rab-18
Fibril core_Mouse_TMT 16plex_MS3	A2AEG3	0.140964	Gpm6b	Glycoprotein m6b, isoform CRA_a
Fibril core_Mouse_TMT 16plex_MS3	P68033	0.132533	Actc1	Actin, alpha cardiac muscle 1
Fibril core_Mouse_TMT 16plex_MS3	P62821	0.121458	Rab1A	Ras-related protein Rab-1A
Fibril core_Mouse_TMT 16plex_MS3	A0A494B945	0.121458	Rab1b	Ras-related protein Rab-1B
Fibril core_Mouse_TMT 16plex_MS3	P80313	0.112146	Cct7	T-complex protein 1 subunit eta
Fibril core_Mouse_TMT 16plex_MS3	G3UZM4	0.104176	Cadm2	Cell adhesion molecule 2
Fibril core_Mouse_TMT 16plex_MS3	P35802	0.102681	Gpm6a	Neuronal membrane glycoprotein M6-a
Fibril core_Mouse_TMT 16plex_MS3	A0A571BEL9	0.10177	Cct6a	T-complex protein 1 subunit zeta
Fibril core_Mouse_TMT 16plex_MS3	Q3UH59	0.101637	Myh10	Myosin-10
Fibril core_Mouse_TMT 16plex_MS3	O08749	0.090231	Dld	Dihydrolipoyl dehydrogenase, mitochondrial
Fibril core_Mouse_TMT 16plex_MS3	A0A1Y7VJ55	0.0878781	Sdha	Succinate dehydrogenase [ubiquinone] flavoprotein subunit, mitochondrial
Fibril core_Mouse_TMT 16plex_MS3	P62814	0.087832	Atp6v1b2	V-type proton ATPase subunit B, brain isoform
Fibril core_Mouse_TMT 16plex_MS3	D3Z6F5	0.0822284	Atp5a1	ATP synthase subunit alpha
Fibril core_Mouse_TMT 16plex_MS3	A2APL5	0.0793359	Slc1a2	Amino acid transporter
Fibril core_Mouse_TMT 16plex_MS3	A0A0R4J036	0.0753188	Nefm	Neurofilament 3, medium
Fibril core_Mouse_TMT 16plex_MS3	F2Z471	0.0704321	Vdac1	Voltage-dependent anion-selective channel protein 1
Fibril core_Mouse_TMT 16plex_MS3	D3YXN6	0.0667215	Ywhaz	14-3-3 protein zeta/delta
Fibril core_Mouse_TMT 16plex_MS3	Q8C266	0.0665342	Rab5c	Ras-related protein Rab-5C
Fibril core_Mouse_TMT 16plex_MS3	F8WHB5	0.0664681	Camk2a	Calcium/calmodulin-dependent protein kinase type II subunit alpha
Fibril core_Mouse_TMT 16plex_MS3	P10639	0.0625492	Txn	Thioredoxin
Fibril core_Mouse_TMT 16plex_MS3	A0A0A6YX05	0.0578238	Atp1b1	Sodium/potassium-transporting ATPase subunit beta
Fibril core_Mouse_TMT 16plex_MS3	P61161	0.0549602	Actr2	Actin-related protein 2
Fibril core_Mouse_TMT 16plex_MS3	D3YZX3	0.0532528	Gnb2	Guanine nucleotide-binding protein G(I)/G(S)/G(T) subunit beta-2
Fibril core_Mouse_TMT 16plex_MS3	P61205	0.0495448	Arf3	ADP-ribosylation factor 3
Fibril core_Mouse_TMT 16plex_MS3	Q03517	0.0417864	Scg2	Secretogranin-2
Fibril core_Mouse_TMT 16plex_MS3	P50396	0.0381647	Gdi1	Rab GDP dissociation inhibitor alpha
Fibril core_Mouse_TMT 16plex_MS3	D3YWS3	0.0377563	Pfn2	Profilin
Fibril core_Mouse_TMT 16plex_MS3	P60202	0.026664	Plp1	Myelin proteolipid protein
Fibril core_Mouse_TMT 16plex_MS3	Q8BH59	0.0253626	Slc25a12	Calcium-binding mitochondrial carrier protein Aralar1
Fibril core_Mouse_TMT 16plex_MS3	P61294	0.0217287	Rab6b	Ras-related protein Rab-6B
Fibril core_Mouse_TMT 16plex_MS3	G3UX86	0.0202518	Nsf	Vesicle-fusing ATPase
Fibril core_Mouse_TMT 16plex_MS3	Q8K183	0.0118904	Pdxk	Pyridoxal kinase
Fibril core_Mouse_TMT 16plex_MS3	P97351	0.0105929	Rps3a	40S ribosomal protein S3a
Fibril core_Mouse_TMT 16plex_MS3	Q9D051	0.00639357	Pdhb	Pyruvate dehydrogenase E1 component subunit beta, mitochondrial
Fibril core_Mouse_TMT 16plex_MS3	B1ARR6	0.00632178	Eno1	Alpha-enolase
